# Supplementary material for: Complete vertebrate mitogenomes reveal widespread repeats and gene duplications
Source: Genome Biol. 2021 Apr 29;22:120. doi: 10.1186/s13059-021-02336-9 (PMC8082918; doi:10.1186/s13059-021-02336-9)
Supplement: Supplementary file 2 — Additional file 2: Table S1. Metadata. [file 13059_2021_2336_MOESM2_ESM.xlsx]

## Sheet: Table S1
Taxonomic.group	VGP.Identifier	Genus	Species	Common.name	Sequencing	Total.raw.data.Gbp	Tissue.type.Pacbio	Nucleated.blood	Details	DNA.extraction.Pacbio	Details	Library.prep.fragmentation.Pacbio	Details	Library.prep.Pacbio	Details	Size.selection.kbp.Pacbio	Details	Reference.same.species	Alternative.species	Reference.ID	Status	mitoVGP.version	Additional.parameters	Command	Success	Accession number/url	Assembly.length	Available.Pacbio.mtDNA.reads	Available.short.mtDNA.reads.PE	Approximate.cov.X	QV	NOVOPlasty.status	NOVOPlasty.length	NOVOPlasty.N.assembled.reads	VGP.missing.genes	Genbank.missing.genes	VGP.duplicated.genes	Genbank.duplicated.genes	NOVOPlasty.duplicated.genes	VGP.repeat.start	VGP.repeat.end	VGP.repeat.type
amphibian	aDenEbr1	Dendropsophus	ebraccatus	Hourglass Treefrog	VGL	176.916	brain			Agarose.plug	Bionano	Needle.shearing		Express.library.prep.v1		20		No	Pseudis tocantins	NC_041426.1	complete	2.2		sbatch --nice=100 --partition=vgl --cpus-per-task=32 mitoVGP -a pacbio -s Dendropsophus_ebraccatus -i aDenEbr1 -r fasta_refs/mtDNA_Pseudis_tocantins.fasta -t 32	yes	https://genomeark.s3.amazonaws.com/species/Dendropsophus_ebraccatus/aDenEbr1/assembly_MT_rockefeller/aDenEbr1.MT.20200418.fasta.gz	19264	56	43036	670.203	31.6677	Multiple contigs	16250	80528						15511, 17976	16197, 19042	repeat1, repeat2
amphibian	aRanTem1	Rana	temporaria	European common frog	WTSI	318.914	liver			Agarose.plug	Bionano	Megaruptor	60kb	Express.library.prep.v1		25		Yes		NC_042226.1	complete	2.1	-p 70	sbatch --nice=100 --partition=vgl --cpus-per-task=32 mitoVGP -a pacbio -s Rana_temporaria -i aRanTem1 -r fasta_refs/mtDNA_Rana_temporaria.fasta -t 32 -p 70	yes	LR991693.1	22664	158	158365	2096.25	40.3935	Multiple contigs	2148	123194						15335, 20602	19169, 22236	repeat & duplication, repeat
amphibian	aBufBuf1	Bufo	bufo	European Toad	WTSI	360.417	heart			Agarose.plug	Bionano	Megaruptor	50kb	Express.library.prep.v1		25		No	Bufo stejnegeri	KR136211.1	complete	2.1	-z 5000	sbatch --nice=100 --partition=vgl --cpus-per-task=32 mitoVGP -a pacbio -s Bufo_bufo -i aBufBuf1 -r fasta_refs/mtDNA_Bufo_stejnegeri.fasta -t 32 -z 5000	yes	LR991678.1	17865	9	516005	8665.07	43.8064	Memory issue	0	0						15209, 17130	16003, 17470	repeat1, repeat2
amphibian	aRhiBiv1	Rhinatrema	bivittatum	Two-lined caecilian	WTSI	233.293	liver			Agarose.plug	Bionano	Needle.shearing		TPK.1.0	10ug input	17	17,20	Yes		AY456252.1	complete	2.1		sbatch --nice=100 --partition=vgl --cpus-per-task=32 mitoVGP -a pacbio -s Rhinatrema_bivittatum -i aRhiBiv1 -r fasta_refs/mtDNA_Rhinatrema_bivittatum.fasta -t 32	yes	https://genomeark.s3.amazonaws.com/species/Rhinatrema_bivittatum/aRhiBiv1/assembly_MT_rockefeller/aRhiBiv1.MT.20191003.fasta.gz	16407	381	666679	12190.1	no false kmers	Circular	16408	893120
amphibian	aGeoSer1	Geotrypetes	seraphini	Gaboon caecilian	WTSI	273.016	liver			Agarose.plug	Bionano	Needle.shearing		TPK.1.0	10ug input	17		Yes		AY954505.1	complete	2.1		sbatch --nice=100 --partition=vgl --cpus-per-task=32 mitoVGP -a pacbio -s Geotrypetes_seraphini -i aGeoSer1 -r fasta_refs/mtDNA_Geotrypetes_seraphini.fasta -t 32	yes	https://genomeark.s3.amazonaws.com/species/Geotrypetes_seraphini/aGeoSer1/assembly_MT_rockefeller/aGeoSer1.MT.20191003.fasta.gz	16291	102	894115	16465.2	no false kmers	Circular	16291	1334632
amphibian	aMicUni1	Microcaecilia	unicolor	Tiny Cayenne Caecilian	WTSI	252.477	liver			Agarose.plug	Bionano	Needle.shearing		Mixed	5ug input. TPK 1.0 & Express library prep v1	17	17,25	Yes		NC_023515.1	complete	2.1		sbatch --nice=100 --partition=vgl --cpus-per-task=32 mitoVGP -a pacbio -s Microcaecilia_unicolor -i aMicUni1 -r fasta_refs/mtDNA_Microcaecilia_unicolor.fasta -t 32	yes	https://genomeark.s3.amazonaws.com/species/Microcaecilia_unicolor/aMicUni1/assembly_MT_rockefeller/aMicUni1.MT.20191003.fasta.gz	16008	80	1265578	23717.7	42.6316	Circular	16007	1952268
bird	bStrHab1	Strigops	habroptilus	Kakapo	External	106.003	blood	yes		KingFisher.Cell.and.Tissue.DNA.kit	Thermo Scientific; cat# 97030196	Megaruptor	40kb	TPK.1.0		15	15,30	Yes		NC_005931.1	complete	2.1	-v LENIENT -m blasr	sbatch --nice=100 --partition=vgl --cpus-per-task=32 mitoVGP -a pacbio -s Strigops_habroptilus -i bStrHab1 -r fasta_refs/mtDNA_Strigops_habroptilus.fasta -t 32 -v LENIENT -m blasr	yes	RXXE02000090.1	17830	233	6322	106.371	NA	Multiple contigs	18151	23382						16723	17706	repeat
bird	bFalRus1	Falco	rusticolus	Gyrfalcon	External	62.0068	blood	yes	stored in K2EDTA	MagAttract	MagAttract HMW DNA Kit (Qiagen)	Megaruptor	20,30kb	TPK.1.0	Template Prep Kit 1.0-SPv3	30		Yes		NC_029359.1	complete	2.0	-d true -p 70 -o "stopOnLowCoverage=0 obtErrorRate=0.1 obtOvlErrorRate=0.1 utgErrorRate=0.08 utgOvlErrorRate=0.08"	sbatch --nice=100 --partition=vgl --cpus-per-task=32 mitoVGP -a pacbio -s Falco_rusticolus -i bFalRus1 -r fasta_refs/mtDNA_Falco_rusticolus.fasta -t 32 -d true -p 70 -o "stopOnLowCoverage=0 obtErrorRate=0.1 obtOvlErrorRate=0.1 utgErrorRate=0.08 utgOvlErrorRate=0.08"	yes	JADCQO010000133.1	18488	34	11502	186.64	NA	Multiple contigs	9750	4754870						17355	18488	repeat
bird	bCalAnn1	Calypte	anna	Anna's hummingbird	External	77.0265	muscle			KingFisher.Cell.and.Tissue.DNA.kit.	Thermo Scientific; cat# 97030196	Megaruptor	35,40kb	TPK.1.0		17		No	Archilochus colubris	EF532935.1	complete	2.1		sbatch --nice=100 --partition=vgl --cpus-per-task=32 mitoVGP -a pacbio -s Calypte_anna -i bCalAnn1 -r fasta_refs/mtDNA_Archilochus_colubris.fasta -t 32	yes	RRCD01000160.1	18982	398	697072	11016.8	no false kmers	No similarity	2168	139340			MT-CYB(partial, 210bp) MT-TT MT-TP MT-ND6 MT-TE
bird	bTaeGut1	Taeniopygia	guttata	Zebra Finch (male)	External	109.308	muscle			KingFisher.Cell.and.Tissue.DNA.kit	Thermo Scientific; cat# 97030196	Megaruptor	60kb	TPK.1.0		15	15,20	Yes		DQ422742.1	complete	2.1		sbatch --nice=100 --partition=vgl --cpus-per-task=32 mitoVGP -a pacbio -s Taeniopygia_guttata -i bTaeGut1 -r fasta_refs/mtDNA_Taeniopygia_guttata.fasta -t 32	yes	RRCB01000135.1	16855	441	1088747	19378.5	no false kmers	Multiple contigs	19362	1935204
bird	bHirRus1	Hirundo	rustica	Barn swallow	External	67.1938	blood	yes		Other	Wizard genomic DNA purification kit (Promega, cat. no. A1125)	Megaruptor		Express.library.prep.v1	SMRTbell Express Template Prep Kit (PacBio, cat. no. 101‐357‐000)	15	15,30	Yes		KX398931.1	complete	2.0		sbatch --nice=100 --partition=vgl --cpus-per-task=32 mitoVGP -s Hirundo_rustica -i bHirRus1 -r fasta_refs/mtDNA_Hirundo_rustica.fasta -t 32	no		NA	0				Multiple contigs	16195	1641700
bird	bSteHir1	Sterna	hirundo	Common Tern	VGL	94.6274	blood	yes		Agarose.plug	Bionano nucleated blood protocol	Needle.shearing		Express.library.prep.v1		20		Yes		NC_036345.1	complete	2.1		sbatch --nice=100 --partition=vgl --cpus-per-task=32 mitoVGP -a pacbio -s Sterna_hirundo -i bSteHir1 -r fasta_refs/mtDNA_Sterna_hirundo.fasta -t 32	yes	WNMW01000123.1	19053	13	1445	22.7523	NA	Multiple contigs	3533	2356			MT-CYB(partial 609bp) MT-TT MT-TL2 MT-ND6 MT-TE
bird	bGalGal1	Gallus	gallus	Chicken	VGL	123.555	blood	yes		Nanobind	Bionano SP Blood	Needle.shearing		Express.library.prep.v2		20		Yes		NC_040970.1	complete	2.1		sbatch --nice=100 --partition=vgl --cpus-per-task=32 mitoVGP -a pacbio -s Gallus_gallus -i bGalGal1 -r fasta_refs/mtDNA_Gallus_gallus.fasta -t 32	yes	CM028585.1	16784	12	1799	32.1556	NA	Multiple contigs	4328	3320
bird	bMerNub1	Merops	nubicus	Carmine Bee-eater	VGL	78.0351	blood	yes		Agarose.plug	Bionano nucleated blood protocol	Needle.shearing		Express.library.prep.v1		20		Yes		MK060137.1	partial	2.1		sbatch --nice=100 --partition=vgl --cpus-per-task=32 mitoVGP -a pacbio -s Merops_nubicus -i bMerNub1 -r fasta_refs/mtDNA_Merops_nubicus.fasta -t 32	yes	WNMU01000109.1	18687	37	3076	49.3819	NA	Multiple contigs	19042	13544		MT-TP MT-ND6 MT-TE				15302	18360	repeat & duplication
bird	bPogPus1	Pogoniulus	pusillus	Red-fronted tinkerbird	VGL	165.406	blood	yes		Nanobind	Bionano SP Blood	Needle.shearing		Express.library.prep.v2		20		No	Pogoniulus bilineatus	MK060142.1	partial	2.2	-a pacbio -z 5000	sbatch --nice=100 --partition=vgl --cpus-per-task=32 mitoVGP -a pacbio -s Pogoniulus_pusillus -i bPogPus1 -r fasta_refs/mtDNA_Pogoniulus_bilineatus.fasta -t 32 -a pacbio -z 5000	yes	JADCQK010000253.1	19935	196	3470	52.2197	NA	Multiple contigs	11334	6988						15157	19583	repeat & duplication
bird	bCatUst1	Catharus	ustulatus	Swainson's thrush	VGL	90.48	blood	yes		Agarose.plug	Bionano	Needle.shearing		Express.library.prep.v1		20		No	Turdus kessleri	NC_041095.1	complete	2.1		sbatch --nice=100 --partition=vgl --cpus-per-task=32 mitoVGP -a pacbio -s Catharus_ustulatus -i bCatUst1 -r fasta_refs/mtDNA_Turdus_kessleri.fasta -t 32	yes	WNMQ02000161.1	18726	63	5380	86.1903	NA	Multiple contigs	16493	1475526			MT-TP MT-ND6 MT-TE
bird	bCorMon1	Corvus	moneduloides	New Caledonian crow	VGL	77.3803	blood	yes		Agarose.plug	Bionano nucleated blood protocol	Needle.shearing		Express.library.prep.v1		20		No	Corvus frugilegus	NC_002069.2	complete	2.1		sbatch --nice=100 --partition=vgl --cpus-per-task=32 mitoVGP -a pacbio -s Corvus_moneduloides -i bCorMon1 -r fasta_refs/mtDNA_Corvus_frugilegus.fasta -t 32	yes	WHPO01000106.1	16895	336	6201	110.109	NA	Multiple contigs	12127	10770
bird	bBalReg1	Balearica	regulorum	Grey crowned-crane	VGL	76.9894	blood	yes		Agarose.plug	Bionano nucleated blood protocol	Needle.shearing		Express.library.prep.v2		20		Yes		FJ769841.1	complete	2.2	-p 70	sbatch --nice=100 --partition=vgl --cpus-per-task=32 mitoVGP -a pacbio -s Balearica_regulorum -i bBalReg1 -r fasta_refs/mtDNA_Balearica_regulorum.fasta -t 32 -p 70	yes	JAAIYC010000105.1	19234	25	8343	130.129	NA	Multiple contigs	12422	19312			MT-CYB(partial 522bp) MT-TT MT-TP MT-ND6 MT-TE			18887	19234	repeat
bird	bDryPub1	Dryobates	pubescens	Downy Woodpecker	VGL	87.1413	blood	yes		Agarose.plug	Bionano nucleated blood protocol	Needle.shearing		Express.library.prep.v2		20		No	Picoides pubescens	NC_027936.1	complete	2.1	-f 25000 -z 5000	sbatch --nice=100 --partition=vgl --cpus-per-task=32 mitoVGP -a pacbio -s Dryobates_pubescens -i bDryPub1 -r fasta_refs/mtDNA_Picoides_pubescens.fasta -t 32 -f 25000 -z 5000	yes	JACNMV010000181.1	16842	280	8544	152.191	NA	Circular	16844	11902
bird	bMelUnd1	Melopsittacus	undulatus	Budgerigar	VGL	75.3543	blood	yes		Agarose.plug	Bionano nucleated blood protocol	Needle.shearing		Express.library.prep.v1		20		Yes		NC_009134.1	complete	2.1		sbatch --nice=100 --partition=vgl --cpus-per-task=32 mitoVGP -a pacbio -s Melopsittacus_undulatus -i bMelUnd1 -r fasta_refs/mtDNA_Melopsittacus_undulatus.fasta -t 32	yes	JAAVWG010000865.1	18200	71	9734	160.451	NA	Multiple contigs	11152	1763682
bird	bAcaChl1	Acanthisitta	chloris	Rifleman	VGL	68.7941	blood	yes		Agarose.plug	Bionano nucleated blood protocol	Needle.shearing		Express.library.prep.v1		20		Yes		AY325307.1	partial	2.1	-f 25000 -p 6	sbatch --nice=100 --partition=vgl --cpus-per-task=32 mitoVGP -a pacbio -s Acanthisitta_chloris -i bAcaChl1 -r fasta_refs/mtDNA_Acanthisitta_chloris.fasta -t 32 -f 25000 -p 6	yes	JAFCHQ010000206.1	19029	19	10021	157.985	NA	Circular	16941	15864		MT-TF	MT-CYB(partial 120 bp) MT-TT MT-TP MT-ND6 MT-TE
bird	bCucCan1	Cuculus	canorus	Common Cuckoo	VGL	90.196	blood	yes		Agarose.plug	Bionano nucleated blood protocol	Needle.shearing		Express.library.prep.v1		20		No	Cuculus poliocephalus	KT378620.1	complete	2.2	-d true -p 70	sbatch --nice=100 --partition=vgl --cpus-per-task=32 mitoVGP -a pacbio -s Cuculus_canorus -i bCucCan1 -r fasta_refs/mtDNA_Cuculus_poliocephalus.fasta -t 32 -d true -p 70	yes	https://genomeark.s3.amazonaws.com/species/Cuculus_canorus/bCucCan1/assembly_MT_rockefeller/bCucCan1.MT.20190820.fasta.gz	19698	65	15748	239.842	NA	Circular	17349	13778						15958	18602	repeat
bird	bFalNau1	Falco	naumanni	Lesser kestrel	VGL	140.834	blood	yes		Nanobind	Bionano SP Blood	Needle.shearing		Express.library.prep.v2		20		No	Falco rusticolus	NC_029359.1	complete	2.1		sbatch --nice=100 --partition=vgl --cpus-per-task=32 mitoVGP -a pacbio -s Falco_naumanni -i bFalNau1 -r fasta_refs/mtDNA_Falco_rusticolus.fasta -t 32	yes	JAGFVS010000291.1	17652	70	20779	353.144	36.2192	Circular	17130	30964						14924, 17082	15214, 17645	repeat1, repeat2
bird	bCarCri1	Cariama	cristata	Red-legged Seriema	VGL	76.5373	blood	yes		Agarose.plug	Bionano nucleated blood protocol	Needle.shearing		Express.library.prep.v1		20		No	Corvus frugilegus	NC_002069.2	complete	2.1		sbatch --nice=100 --partition=vgl --cpus-per-task=32 mitoVGP -a pacbio -s Cariama_cristata -i bCarCri1 -r fasta_refs/mtDNA_Corvus_frugilegus.fasta -t 32	yes	WNMO01000110.1	21618	2	23658	328.31	30.2566	Multiple contigs	6981	42548			MT-CYB(partial 171bp) MT-TT MT-TP MT-ND6(partial 477bp) MT-TE			14591	21164	repeat & duplication
bird	bPteGut1	Pterocles	gutturalis	Yellow-throated Sandgrouse	VGL	75.5935	blood	yes		Agarose.plug	Bionano nucleated blood protocol	Needle.shearing		Express.library.prep.v1		20		Yes		KX902237.1	partial	2.1		sbatch --nice=100 --partition=vgl --cpus-per-task=32 mitoVGP -a pacbio -s Pterocles_gutturalis -i bPteGut1 -r fasta_refs/mtDNA_Pterocles_gutturalis.fasta -t 32	yes	WNNE01000089.1	24468	46	40126	491.981	28.1644	Single contig	16297	38756		MT-TP MT-TE
bird	bCygOlo1	Cygnus	olor	Mute Swan	VGL	88.8425	muscle			Agarose.plug	Bionano	Needle.shearing		Express.library.prep.v1		20		Yes		NC_027096.1	complete	2.1		sbatch --nice=100 --partition=vgl --cpus-per-task=32 mitoVGP -a pacbio -s Cygnus_olor -i bCygOlo1 -r fasta_refs/mtDNA_Cygnus_olor.fasta -t 32	yes	WNMI02000171.1	16733	243	500849	8979.54	43.5214	Circular	16732	809740
bird	bAlcTor1	Alca	torda	Razorbill	VGL	77.4885	muscle			Agarose.plug	Bionano	Needle.shearing		Express.library.prep.v1		20		No	Synthliboramphus wumizusume	KT592378.1	complete	2.1		sbatch --nice=100 --partition=vgl --cpus-per-task=32 mitoVGP -a pacbio -s Alca_torda -i bAlcTor1 -r fasta_refs/mtDNA_Synthliboramphus_wumizusume.fasta -t 32	yes	VMED01000095.1	19110	413	670053	10518.9	39.9313	Multiple contigs	16679	1072744			MT-CYB(partial 543bp) MT-TT MT-TP MT-ND6 MT-TE
bird	bGeoTri1	Geothlypis	trichas	Common Yellowthroat	VGL	70.998	muscle			Agarose.plug	Bionano	Needle.shearing		Express.library.prep.v1		15	15,20	No	Oporornis tolmiei	FJ236286.1	partial	2.2	-p 70 -b variantCaller	sbatch --nice=100 --partition=vgl --cpus-per-task=32 mitoVGP -a pacbio -s Geothlypis_trichas -i bGeoTri1 -r fasta_refs/mtDNA_Oporornis_tolmiei.fasta -t 32 -p 70 -b variantCaller	yes	https://genomeark.s3.amazonaws.com/species/Geothlypis_trichas/bGeoTri1/assembly_MT_rockefeller/bGeoTri1.MT.20191216.fasta.gz	16814	463	708356	12638.7	no false kmers	Circular	16813	1079786
bird	bHemCom1	Hemiprocne	comata	Whiskered Treeswift	VGL	80.2753	muscle			Agarose.plug	Bionano	Needle.shearing		Express.library.prep.v2		20		No	Apus apus	NC_008540.1	complete	2.0	-f 25000	sbatch --nice=100 --partition=vgl --cpus-per-task=32 mitoVGP -a pacbio -s Hemiprocne_comata -i bHemCom1 -r fasta_refs/mtDNA_Apus_apus.fasta -t 32 -f 25000	yes	https://genomeark.s3.amazonaws.com/species/Hemiprocne_comata/bHemCom1/assembly_MT_rockefeller/bHemCom1.MT.20191204.fasta.gz	19122	333	1365807	21427.8	no false kmers	Multiple contigs	22001	1958580			MT-CYB(partial 126bp) MT-TT MT-TP MT-ND6 MT-TE
bird	bNycGra1	Nyctibius	grandis	Great Potoo	VGL	88.3715	muscle			Agarose.plug	Bionano	Needle.shearing		Express.library.prep.v2		20		Yes		EU344977.1	partial	2.1	-f 20000	sbatch --nice=100 --partition=vgl --cpus-per-task=32 mitoVGP -a pacbio -s Nyctibius_grandis -i bNycGra1 -r fasta_refs/mtDNA_Nyctibius_grandis.fasta -t 32 -f 20000	yes	JABXNV010000191.1	21413	185	1938267	27155.5	no false kmers	Circular	17188	2740992		MT-TE MT-TF MT-TP MT-ND6				15621	21150	repeat & duplication
bird	bTaeGut2	Taeniopygia	guttata	Zebra Finch (female)	VGL	102.219	muscle			Mixed	Bionano / MagAttract	Mixed	Needle shearing and G-tube	Mixed	express library prep and TPK	15	15,20	Yes		DQ422742.1	complete	2.1		sbatch --nice=100 --partition=vgl --cpus-per-task=32 mitoVGP -a pacbio -s Taeniopygia_guttata -i bTaeGut2 -r fasta_refs/mtDNA_Taeniopygia_guttata.fasta -t 32	yes	VOHI02000205.1	16856	469	2647935	47127.5	50.1831	Circular	16854	4155698
bird	bPluApr1	Pluvialis	apricaria	Eurasian Golden Plover	VGL	98.2126	muscle			Agarose.plug	Bionano	Needle.shearing		Express.library.prep.v2		20		No	Pluvialis fulva	KX639757.1	complete	2.0		sbatch --nice=100 --partition=vgl --cpus-per-task=32 mitoVGP -a pacbio -s Pluvialis_apricaria -i bPluApr1 -r fasta_refs/mtDNA_Pluvialis_fulva.fasta -t 32	yes	JAGGDV010000107.1	20624	393	4618766	67185.3	no false kmers	Multiple contigs	15840	4354306			MT-CYB(partial 552bp) MT-TT MT-TP MT-ND6 MT-TE			19147	20622	repeat
bird	bCicMag1	Ciconia	maguari	Maguari Stork	VGL	86.4625	muscle			Agarose.plug	Bionano	Needle.shearing		Express.library.prep.v2		20		No	Ciconia nigra	KY767670.1	complete	2.0	-f 25000	sbatch --nice=100 --partition=vgl --cpus-per-task=32 mitoVGP -a pacbio -s Ciconia_maguari -i bCicMag1 -r fasta_refs/mtDNA_Ciconia_nigra.fasta -t 32 -f 25000	yes	JAGFVN010000153.1	21477	339	5265620	73552.5	41.4102	Multiple contigs	15165	13736930			MT-CYB(partial 558bp) MT-TT MT-TP MT-ND6 MT-TE			14266	20551	repeat & duplication
bird	bAytFul2	Aythya	fuligula	Tufted Duck	VGL	62.7927	spleen			Agarose.plug	Bionano	Needle.shearing		Express.library.prep.v1		20		Yes		NC_024595.1	complete	2.0		sbatch --nice=100 --partition=vgl --cpus-per-task=32 mitoVGP -s Aythya_fuligula -i bAytFul2 -r fasta_refs/mtDNA_Aythya_fuligula.fasta -t 32 -f 25000 -p 5	no		NA	0				Circular	16617	42108
bird	bBucAby1	Bucorvus	abyssinicus	Abyssinian ground hornbill	VGL	86.6825	blood	yes		Agarose.plug	Bionano nucleated blood protocol	Needle.shearing		Express.library.prep.v1		20		No	Bucorvus leadbeateri	NC_015199.1	complete	2.0		sbatch --nice=100 --partition=vgl --cpus-per-task=32 mitoVGP -s Bucorvus_abyssinicus -i bBucAby1 -r fasta_refs/mtDNA_Bucorvus_leadbeateri.fasta -t 32 -f 25000 -p 10 -o stopOnLowCoverage=0	no		NA	0				Multiple contigs	15479	10170
bird	bChiLan1	Chiroxiphia	lanceolata	Lanced-tailed manakin	VGL	83.4167	blood	yes		Agarose.plug	Bionano nucleated blood protocol	Needle.shearing		Express.library.prep.v1		30		No	Lepidothrix coronata	KJ909196.1	partial	2.0		sbatch --nice=100 --partition=vgl --cpus-per-task=32 mitoVGP -s Chiroxiphia_lanceolata -i bChiLan1 -r fasta_refs/mtDNA_Lepidothrix_coronata.fasta -t 32 -f 25000 -p 35	no		NA	0				Multiple contigs	4996	733350
bird	bPhoRub1	Phoenicopterus	ruber	American Flamingo	VGL	76.6385	blood	yes		Agarose.plug	Bionano nucleated blood protocol	Needle.shearing		Express.library.prep.v1		20		Yes		NC_027934.1	complete	2.0		sbatch --nice=100 --partition=vgl --cpus-per-task=32 mitoVGP -s Phoenicopterus_ruber -i bPhoRub1 -r fasta_refs/mtDNA_Phoenicopterus_ruber.fasta -t 32	no		NA	0				Multiple contigs	11721	7024
bird	bSylAtr1	Sylvia	atricapilla	Eurasian blackcap	VGL	62.9812	blood	yes		Agarose.plug	Bionano nucleated blood protocol	Needle.shearing		Express.library.prep.v1		20		Yes		NC_010228.1	complete	2.0		sbatch --nice=100 --partition=vgl --cpus-per-task=32 mitoVGP -s Sylvia_atricapilla -i bSylAtr1 -r fasta_refs/mtDNA_Sylvia_atricapilla.fasta -t 32	no		NA	0				Memory issue	0	0
bird	bSylBor1	Sylvia	borin	Garden Warbler	VGL	86.4358	blood	yes	RBCs	Agarose.plug	Bionano	Needle.shearing		Express.library.prep.v1		20		No	Sylvia crassirostris	NC_010229.1	complete	2.0		sbatch --nice=100 --partition=vgl --cpus-per-task=32 mitoVGP -s Sylvia_borin -i bSylBor1 -r fasta_refs/mtDNA_Sylvia_atricapilla.fasta -t 32 -p 70	no		NA	0				Multiple contigs	13322	183980
bird	bTauEry1	Tauraco	erythrolophus	Red-crested Turaco	VGL	77.0743	blood	yes		Agarose.plug	Bionano	Needle.shearing		Express.library.prep.v1		20		No	Cuculus poliocephalus	KT378620.1	complete	2.0		sbatch --nice=100 --partition=vgl --cpus-per-task=32 mitoVGP -s Tauraco_erythrolophus -i bTauEry1 -r fasta_refs/mtDNA_Cuculus_poliocephalus.fasta -t 32 -f 25000	no		NA	0				Multiple contigs	16825	10724
bird	bAquChr1	Aquila	chrysaetos	European golden eagle	WTSI	73.9488	heart			Agarose.plug	Bionano	Needle.shearing		TPK.1.0	10ug input	17		Yes		NC_024087.1	complete	2.1		sbatch --nice=100 --partition=vgl --cpus-per-task=32 mitoVGP -a pacbio -s Aquila_chrysaetos -i bAquChr1 -r fasta_refs/mtDNA_Aquila_chrysaetos.fasta -t 32	yes	LR822062.1	18265	373	61669	1012.9	44.2981	Multiple contigs	18265	95132						17203	18262	repeat
bird	bEriRub2	Erithacus	rubecula	European robin	WTSI	74.3765	blood	yes		Agarose.plug	Bionano nucleated blood protocol	Needle.shearing		TPK.1.0		20		No	Oenanthe isabellina	NC_040290.1	complete	2.0		sbatch --nice=100 --partition=vgl --cpus-per-task=32 mitoVGP -s Erithacus_rubecula -i bEriRub2 -r fasta_refs/mtDNA_Oenanthe_isabellina.fasta -t 32 -m blasr	no		NA	0				Multiple contigs	226	30
bird	bStrTur1	Streptopelia	turtur	European turtle dove	WTSI	58.0074	blood	yes		Agarose.plug	Bionano	Needle.shearing		TPK.1.0	10ug input	20		No	Streptopelia decaocto	NC_037513.1	complete	2.2		sbatch --nice=100 --partition=vgl --cpus-per-task=32 mitoVGP -a pacbio -s Streptopelia_turtur -i bStrTur1 -r fasta_refs/mtDNA_Streptopelia_decaocto.fasta -t 32 -p 70 -o stopOnLowCoverage=0	no		NA	0				Multiple contigs	3062	22732
echinoderm	eAstRub1	Asterias	rubens	Common starfish	WTSI	47.1133	sperm			Phenol-chloroform		Not.performed		Express.library.prep.v1		8		No	Asterias amurensis	AB183559.1	complete	2.0	-2 Asterias_rubens/illumina/file.ls	sbatch --nice=100 --partition=vgl --cpus-per-task=32 mitoVGP -a pacbio -s Asterias_rubens -i eAstRub1 -r fasta_refs/mtDNA_Asterias_amurensis.fasta -t 32 -2 Asterias_rubens/illumina/file.ls	yes	LR745847.1	16418	407	90992	1662.66	no false kmers	Circular	16418	140746
fish	fSebUmb1	Sebastes	umbrosus	Honeycomb rockfish	External	45.1021	muscle			Phenol-chloroform		Megaruptor		Express.library.prep.v1		30		No	Sebastes koreanus	KJ775792.1	complete	2.0	-f 25000	sbatch --nice=100 --partition=vgl --cpus-per-task=32 mitoVGP -a pacbio -s Sebastes_umbrosus -i fSebUmb1 -r fasta_refs/mtDNA_Sebastes_koreanus.fasta -t 32 -f 25000	yes	JADCQQ010000139.1	17611	144	28587	486.974	42.175	Multiple contigs	17498	48018						16439	17610	repeat
fish	fAnaAna1	Anableps	anableps	Largescale Four-Eyed Fish	MPI	58.9326	liver			Phenol-chloroform		Megaruptor	60kb	TPK.1.0		18	18,22	No	Kryptolebias hermaphroditus	NC_032387.1	complete	2.1		sbatch --nice=100 --partition=vgl --cpus-per-task=32 mitoVGP -a pacbio -s Anableps_anableps -i fAnaAna1 -r fasta_refs/mtDNA_Kryptolebias_hermaphroditus.fasta -t 32	yes	JABWDS010000033.1	16511	18	8662	157.386	NA	Circular	16511	14980
fish	fXenCan1	Xenentodon	cancila	Needlefish	MPI	63.0116	liver			Phenol-chloroform		Megaruptor	60kb	TPK.1.0		18	18,22	No	Ablennes hians	NC_011180.1	complete	2.0		sbatch --nice=100 --partition=vgl --cpus-per-task=32 mitoVGP -a pacbio -s Xenentodon_cancila -i fXenCan1 -r fasta_refs/mtDNA_Ablennes_hians.fasta -t 32	yes	JABWDQ010000410.1	16452	6	29930	545.77	54.0573	Circular	16451	52294
fish	fPygNat1	Pygocentrus	nattereri	Red-bellied piranha	MPI	80.9585	liver			Agarose.plug	Bionano soft tissue protocol	Megaruptor	75kb	Express.library.prep.v1		18		Yes		NC_015840.1	complete	2.0		sbatch --nice=100 --partition=vgl --cpus-per-task=32 mitoVGP -a pacbio -s Pygocentrus_nattereri -i fPygNat1 -r fasta_refs/mtDNA_Pygocentrus_nattereri.fasta -t 32	yes	JADFAU010000056.1	16708	82	57230	1027.59	no false kmers	Circular	16708	94090
fish	fArcCen1	Archocentrus	centrarchus	Flier cichlid	MPI	76.0742	liver			Phenol-chloroform		Megaruptor	40kb	TPK.1.0		17	17,18 2x PB libraries (both standard prep)	No	Symphysodon aequifasciata	KT362183.1	complete	2.1		sbatch --nice=100 --partition=vgl --cpus-per-task=32 mitoVGP -a pacbio -s Archocentrus_centrarchus -i fArcCen1 -r fasta_refs/mtDNA_Symphysodon_aequifasciata.fasta -t 32	yes	STFV01000189.1	16663	28	59035	1062.86	no false kmers	Multiple contigs	9713	13778						16493	16655	repeat
fish	fMegCyp1	Megalops	cyprinoides	Indo-pacific tarpon	MPI	114.109	whole.body		with skin	Agarose.plug	Bionano fibrous tissue protocol	Megaruptor	75kb	Express.library.prep.v1		10		Yes		NC_005799.1	complete	2.1	-f 25000	sbatch --nice=100 --partition=vgl --cpus-per-task=32 mitoVGP -a pacbio -s Megalops_cyprinoides -i fMegCyp1 -r fasta_refs/mtDNA_Megalops_cyprinoides.fasta -t 32 -f 25000	yes	JABWDM010000207.1	17143	388	82117	1437.04	no false kmers	Multiple contigs	17308	200108						15770	16472	repeat
fish	fScaArg1	Scatophagus	argus	Spotted scat	MPI	43.0384	whole.body			Agarose.plug	Bionano fibrous tissue protocol	Megaruptor	75kb	Express.library.prep.v1		12		Yes		KC790398.1	complete	2.0		sbatch --nice=100 --partition=vgl --cpus-per-task=32 mitoVGP -a pacbio -s Scatophagus_argus -i fScaArg1 -r fasta_refs/mtDNA_Scatophagus_argus.fasta -t 32	yes	https://genomeark.s3.amazonaws.com/species/Scatophagus_argus/fScaArg1/assembly_MT_rockefeller/fScaArg1.MT.20200331.fasta.gz	16771	433	82187	1470.16	46.7361	Single contig	22031	111800
fish	fEsoLuc1	Esox	lucius	Northern pike	MPI	73.0496	liver			Agarose.plug	Bionano soft tissue protocol	Megaruptor	75kb	Express.library.prep.v1		18		Yes		CM015599.1	complete	2.1	-f 25000	sbatch --nice=100 --partition=vgl --cpus-per-task=32 mitoVGP -a pacbio -s Esox_lucius -i fEsoLuc1 -r fasta_refs/mtDNA_Esox_lucius.fasta -t 32 -f 25000	yes	JAAIYR010000053.1	17081	199	137558	2415.98	41.6636	Single contig	22003	121522						16540	17077	repeat
fish	fAntMac1	Antennarius	maculatus	Warty Frogfish	MPI	85.7709	muscle			Phenol-chloroform		Megaruptor	60kb	TPK.1.0		18	2x PB libraries (standard + express kit)	No	Neoceratias spinifer	NC_013864.1	complete	2.1	-f 25000 -z 5000	sbatch --nice=100 --partition=vgl --cpus-per-task=32 mitoVGP -a pacbio -s Antennarius_maculatus -i fAntMac1 -r fasta_refs/mtDNA_Neoceratias_spinifer.fasta -t 32 -f 25000 -z 5000	yes	JABVMC010000155.1	19188	179	145461	2274.25	no false kmers	Multiple contigs	14861	231326			MT-RNR2(partial 323bp) MT-TV			16714, 17787	17222, 19133	repeat1, repeat2
fish	fMelBoe1	Melanotaenia	boesemani	Boesman’s rainbowfish	MPI	61.9376	whole.body			Agarose.plug	Bionano fibrous tissue protocol	Megaruptor	75kb	Express.library.prep.v1		20		Yes		NC_028208.1	complete	2.1		sbatch --nice=100 --partition=vgl --cpus-per-task=32 mitoVGP -a pacbio -s Melanotaenia_boesemani -i fMelBoe1 -r fasta_refs/mtDNA_Melanotaenia_boesemani.fasta -t 32	yes	JAGFVI010000093.1	16541	31	192090	3483.89	no false kmers	Single contig	22081	240296
fish	fDreSAT1	Danio	rerio	Zebrafish SAT strain	MPI	128.557	cells			Phenol-chloroform		Megaruptor	35kb	TPK.1.0		17		Yes		NC_002333.2	complete	2.1		sbatch --nice=100 --partition=vgl --cpus-per-task=32 mitoVGP -a pacbio -s Danio_rerio -i fDreSAT1 -r fasta_refs/mtDNA_Danio_rerio.fasta -t 32	yes	LR822066.1	16596	407	201342	3639.59	no false kmers	Circular	16596	328900
fish	fEleEle1	Electrophorus	electricus	Electric eel	MPI	51.4093	brain			Agarose.plug	Bionano soft tissue protocol	Megaruptor	75kb	Express.library.prep.v1		25	liver plug prep for 10x	Yes		AP011978.1	complete	2.1		sbatch --nice=100 --partition=vgl --cpus-per-task=32 mitoVGP -a pacbio -s Electrophorus_electricus -i fEleEle1 -r fasta_refs/mtDNA_Electrophorus_electricus.fasta -t 32	yes	JABVME010000090.1	17309	16	213187	3694.96	42.9719	Multiple contigs	16395	368514						15645, 16934	16116, 17245	repeat1, repeat2
fish	fCheRos1	Chelmon	rostratus	Copperband butterflyfish	MPI	105.146	liver			Agarose.plug	Bionano soft tissue protocol	Megaruptor	75kb	Express.library.prep.v1		12	12,15	Yes		NC_025953.1	complete	2.1		sbatch --nice=100 --partition=vgl --cpus-per-task=32 mitoVGP -a pacbio -s Chelmon_rostratus -i fCheRos1 -r fasta_refs/mtDNA_Chelmon_rostratus.fasta -t 32	yes		16523	463	491890	8931.01	no false kmers	Circular	16523	809110
fish	fAngAng1	Anguilla	anguilla	European eel	MPI	69.5635	liver			Agarose.plug	Bionano soft tissue protocol	Megaruptor	75kb	Express.library.prep.v1		25		Yes		KJ564270.1	complete	2.0		sbatch --nice=100 --partition=vgl --cpus-per-task=32 mitoVGP -s Anguilla_anguilla -i fAngAng1 -r fasta_refs/mtDNA_Anguilla_anguilla.fasta -t 32 -p 10 -o stopOnLowCoverage=0	no		NA	0				Multiple contigs	16689	346666
fish	fAplTae1	Aplochiton	taeniatus	Peladilla	MPI	63.4485	liver			Agarose.plug	Bionano soft tissue protocol	Megaruptor	75kb	Express.library.prep.v1		25		No	Lovettia sealii	NC_043851.1	complete	2.0		sbatch --nice=100 --partition=vgl --cpus-per-task=32 mitoVGP -s Aplochiton_taeniatus -i fAplTae1 -r fasta_refs/mtDNA_Lovettia_sealii.fasta -t 32	no		NA	0				Circular	16475	286562
fish	fPerMag1	Periophthalmus	magnuspinnatus	Korean giant-fin mudskipper	VGL	69.5195	gills			Agarose.plug	Bionano	Needle.shearing		Express.library.prep.v2		20		Yes		NC_028157.1	complete	2.1		sbatch --nice=100 --partition=vgl --cpus-per-task=32 mitoVGP -a pacbio -s Periophthalmus_magnuspinnatus -i fPerMag1 -r fasta_refs/mtDNA_Periophthalmus_magnuspinnatus.fasta -t 32	yes	WNMA01000124.1	16496	469	28720	522.308	no false kmers	Circular	16496	48510
fish	fCycLum1	Cyclopterus	lumpus	Lumpfish	VGL	56.0892	muscle			Agarose.plug	Bionano	Needle.shearing		Express.library.prep.v2		20		No	Aptocyclus ventricosus	NC_008129.1	complete	2.1		sbatch --nice=100 --partition=vgl --cpus-per-task=32 mitoVGP -a pacbio -s Cyclopterus_lumpus -i fCycLum1 -r fasta_refs/mtDNA_Aptocyclus_ventricosus.fasta -t 32	yes	WNNC01000049.1	17282	92	37917	658.205	35.8664	Single contig	17293	64972			MT-TL1			2777	3251	repeat
fish	fNotCel1	Notolabrus	celidotus	Spotty Wrasse	VGL	70.771	muscle			Agarose.plug	Bionano	Needle.shearing		Express.library.prep.v1		20		No	Choerodon schoenleinii	MG739435.1	complete	2.1		sbatch --nice=100 --partition=vgl --cpus-per-task=32 mitoVGP -a pacbio -s Notolabrus_celidotus -i fNotCel1 -r fasta_refs/mtDNA_Choerodon_schoenleinii.fasta -t 32	yes	WOTL01000468.1	16525	34	61918	1124.08	no false kmers	Circular	16525	203642
fish	fHipHip1	Hippoglossus	hippoglossus	Atlantic Halibut	VGL	56.1916	muscle			Agarose.plug	Bionano	Needle.shearing		Express.library.prep.v1		20		No	Pleuronichthys japonicus	NC_036299.1	complete	2.1		sbatch --nice=100 --partition=vgl --cpus-per-task=32 mitoVGP -a pacbio -s Hippoglossus_hippoglossus -i fHipHip1 -r fasta_refs/mtDNA_Pleuronichthys_japonicus.fasta -t 32	yes	WOYB01000057.1	17607	103	116289	1981.41	no false kmers	Circular	17180	180084						16547	17363	repeat
fish	fAnaTes1	Anabas	testudineus	Climbing perch	WTSI	39.0309	muscle			Phenol-chloroform		Needle.shearing		TPK.1.0	10ug input	15		Yes		NC_024752.1	complete	2.1		sbatch --nice=100 --partition=vgl --cpus-per-task=32 mitoVGP -a pacbio -s Anabas_testudineus -i fAnaTes1 -r fasta_refs/mtDNA_Anabas_testudineus.fasta -t 32	yes	https://genomeark.s3.amazonaws.com/species/Anabas_testudineus/fAnaTes1/assembly_MT_rockefeller/fAnaTes1.MT.20191001.fasta.gz	17111	77	43755	767.138	no false kmers	Multiple contigs	17111	52866			MT-ND1(partial 198 bp) MT-TL2			14843	15027	repeat
fish	fSalTru1	Salmo	trutta	Brown trout	WTSI	195.554	muscle			Agarose.plug	Bionano	Needle.shearing		TPK.1.0	10ug input	20		Yes		MF621763.1	complete	2.0		sbatch --nice=100 --partition=vgl --cpus-per-task=32 mitoVGP -a pacbio -s Salmo_trutta -i fSalTru1 -r fasta_refs/mtDNA_Salmo_trutta.fasta -t 32	yes	https://genomeark.s3.amazonaws.com/species/Salmo_trutta/fSalTru1/assembly_MT_rockefeller/fSalTru1.MT.20191003.fasta.gz	16677	39	87901	1581.24	no false kmers	Circular	16677	135088
fish	fEcheNa1	Echeneis	naucrates	Live sharksucker	WTSI	45.1993	muscle			Mixed	Bionano / MagAttract	Not.performed		Express.library.prep.v1		20		Yes		NC_022508.1	complete	2.1		sbatch --nice=100 --partition=vgl --cpus-per-task=32 mitoVGP -a pacbio -s Echeneis_naucrates -i fEcheNa1 -r fasta_refs/mtDNA_Echeneis_naucrates.fasta -t 32	yes	https://genomeark.s3.amazonaws.com/species/Echeneis_naucrates/fEcheNa1/assembly_MT_rockefeller/fEcheNa1.MT.20191002.fasta.gz	16610	104	93888	1695.75	no false kmers	Circular	16610	160318
fish	fZeuFab1	Zeus	faber	John dory	WTSI	71.5584	muscle			Phenol-chloroform		Needle.shearing		TPK.1.0	10ug input	15		Yes		AP002941.1	complete	2.0		sbatch --nice=100 --partition=vgl --cpus-per-task=32 mitoVGP -a pacbio -s Zeus_faber -i fZeuFab1 -r fasta_refs/mtDNA_Zeus_faber.fasta -t 32	yes	https://genomeark.s3.amazonaws.com/species/Zeus_faber/fZeuFab1/assembly_MT_rockefeller/fZeuFab1.MT.20191003.fasta.gz	16722	253	130982	2349.87	no false kmers	Circular	16723	5936
fish	fAciRut3	Acipenser	ruthenus	Sterlet	WTSI	238.235	whole.body			Mixed	Bionano / MagAttract	Megaruptor	75kb	Express.library.prep.v1		20		Yes		NC_022453.1	complete	2.1		sbatch --nice=100 --partition=vgl --cpus-per-task=32 mitoVGP -a pacbio -s Acipenser_ruthenus -i fAciRut3 -r fasta_refs/mtDNA_Acipenser_ruthenus.fasta -t 32	yes	LR824036.1	16706	38	145870	2619.48	no false kmers	Circular	16545	225612						15728	16011	repeat
fish	fTakRub1	Takifugu	rubripes	Japanese puffer (Torafugu)	WTSI	31.8291	muscle			Agarose.plug	Bionano	Needle.shearing		TPK.1.0	10ug input	20		Yes		NC_004299.1	complete	2.0		sbatch --nice=100 --partition=vgl --cpus-per-task=32 mitoVGP -a pacbio -s Takifugu_rubripes -i fTakRub1 -r fasta_refs/mtDNA_Takifugu_rubripes.fasta -t 32	yes	https://genomeark.s3.amazonaws.com/species/Takifugu_rubripes/fTakRub1/assembly_MT_rockefeller/fTakRub1.MT.20191003.fasta.gz	16448	74	171409	3126.38	no false kmers	Circular	16448	265624
fish	fMasArm1	Mastacembelus	armatus	Tire track eel	WTSI	29.8562	muscle			Phenol-chloroform		Needle.shearing		TPK.1.0	10ug input	7	7,10	Yes		NC_023977.1	complete	2.1		sbatch --nice=100 --partition=vgl --cpus-per-task=32 mitoVGP -a pacbio -s Mastacembelus_armatus -i fMasArm1 -r fasta_refs/mtDNA_Mastacembelus_armatus.fasta -t 32	yes	https://genomeark.s3.amazonaws.com/species/Mastacembelus_armatus/fMasArm1/assembly_MT_rockefeller/fMasArm1.MT.20191002.fasta.gz	16490	143	248581	4522.4	no false kmers	Circular	16490	285938
fish	fTraTra1	Trachurus	trachurus	Atlantic horse mackerel	WTSI	137.505	muscle			Agarose.plug	Bionano	Not.performed		Express.library.prep.v2		15		Yes		AB108498.1	complete	2.0		sbatch --nice=100 --partition=vgl --cpus-per-task=32 mitoVGP -a pacbio -s Trachurus_trachurus -i fTraTra1 -r fasta_refs/mtDNA_Trachurus_trachurus.fasta -t 32	yes	LR991652.1	16561	76	317738	5755.78	no false kmers	Circular	16561	537744
fish	fGouWil2	Gouania	willdenowi	Blunt-snouted clingfish	WTSI	56.8237	whole.body			Agarose.plug	Bionano	Needle.shearing		TPK.1.0	10ug input	15	15,20	No	Aspasma minima	NC_008130.1	complete	2.1		sbatch --nice=100 --partition=vgl --cpus-per-task=32 mitoVGP -a pacbio -s Gouania_willdenowi -i fGouWil2 -r fasta_refs/mtDNA_Aspasma_minima.fasta -t 32	yes	LR822064.1	19076	151	331290	5210.05	39.7113	Multiple contigs	9335	645888			MT-TP
fish	fDenClu1	Denticeps	clupeoides	Denticle herring	WTSI	36.5293	whole.body			Agarose.plug	Bionano	Needle.shearing		TPK.1.0	10ug input	20		Yes		NC_007889.1	complete	2.1		sbatch --nice=100 --partition=vgl --cpus-per-task=32 mitoVGP -a pacbio -s Denticeps_clupeoides -i fDenClu1 -r fasta_refs/mtDNA_Denticeps_clupeoides.fasta -t 32	yes	LR824131.1	16916	32	337693	5988.88	no false kmers	Circular	16881	535012						15740	16063	repeat
fish	fAstCal1	Astatotilapia	calliptera	Eastern happy	WTSI	74.7818	brain.and.testes			Agarose.plug	Bionano	Needle.shearing		TPK.1.0		10		Yes		JN628855.1	complete	2.1		sbatch --nice=100 --partition=vgl --cpus-per-task=32 mitoVGP -a pacbio -s Astatotilapia_calliptera -i fAstCal1 -r fasta_refs/mtDNA_Astatotilapia_calliptera.fasta -t 32	yes	https://genomeark.s3.amazonaws.com/species/Astatotilapia_calliptera/fAstCal1/assembly_MT_rockefeller/fAstCal1.MT.20191002.fasta.gz	16582	430	378268	6843.59	no false kmers	Circular	16582	539710
fish	fSpaAur1	Sparus	aurata	Gilthead seabream	WTSI	47.1649	testis			Agarose.plug	Bionano	Needle.shearing		TPK.1.0	10ug input	10		Yes		KT805959.1	complete	2.0		sbatch --nice=100 --partition=vgl --cpus-per-task=32 mitoVGP -a pacbio -s Sparus_aurata -i fSpaAur1 -r fasta_refs/mtDNA_Sparus_aurata.fasta -t 32	yes	https://genomeark.s3.amazonaws.com/species/Sparus_aurata/fSpaAur1/assembly_MT_rockefeller/fSpaAur1.MT.20191003.fasta.gz	16652	473	486667	8767.72	no false kmers	Circular	16650	695358
fish	fParRan2	Parambassis	ranga	Indian glassy fish	WTSI	46.3106	whole.body			Agarose.plug	Bionano	Not.performed		Express.library.prep.v1		15		No	Parambassis lala	MK070911.1	complete	2.2	-p 70	sbatch --nice=100 --partition=vgl --cpus-per-task=32 mitoVGP -a pacbio -s Parambassis_ranga -i fParRan2 -r fasta_refs/mtDNA_Parambassis_lala.fasta -t 32 -p 70	yes	LR822063.1	17024	87	591224	10418.7	no false kmers	Single contig	17703	44636						16505	16908	repeat
fish	fErpCal1	Erpetoichthys	calabaricus	Reedfish	WTSI	196.471	liver			Agarose.plug	Bionano	Needle.shearing		TPK.1.0	10ug input	10		Yes		NC_005251.1	complete	2.1		sbatch --nice=100 --partition=vgl --cpus-per-task=32 mitoVGP -a pacbio -s Erpetoichthys_calabaricus -i fErpCal1 -r fasta_refs/mtDNA_Erpetoichthys_calabaricus.fasta -t 32	yes	https://genomeark.s3.amazonaws.com/species/Erpetoichthys_calabaricus/fErpCal1/assembly_MT_rockefeller/fErpCal1.MT.20191002.fasta.gz	16619	440	594395	10729.8	no false kmers	Circular	16619	743062
fish	fSynAcu1	Syngnathus	acus	Greater pipefish	WTSI	28.9892	muscle			Agarose.plug	Bionano	Not.performed		Express.library.prep.v1		17		No	Syngnathus schlegeli	NC_037520.1	complete	2.0		sbatch --nice=100 --partition=vgl --cpus-per-task=32 mitoVGP -a pacbio -s Syngnathus_acus -i fSynAcu1 -r fasta_refs/mtDNA_Syngnathus_schlegeli.fasta -t 32	yes	LR822065.1	16454	81	888898	16207	no false kmers	Circular	16454	1501492
fish	fChaCha1	Chanos	chanos	Milkfish	WTSI	66.176	liver			Mixed	Bionano / MagAttract	Needle.shearing		Express.library.prep.v1		25		Yes		NC_004693.1	complete	2.0		sbatch --nice=100 --partition=vgl --cpus-per-task=32 mitoVGP -s Chanos_chanos -i fChaCha1 -r fasta_refs/mtDNA_Chanos_chanos.fasta -t 32	no		NA	0				Multiple contigs	1610	142
fish	fCotGob3	Cottoperca	gobio	Channel bull blenny	WTSI	48.627	blood	yes		Agarose.plug	Bionano	Needle.shearing		TPK.1.0	10ug input	15		No	Bovichtus argentinus	NC_034351.1	complete	2.0		sbatch --nice=100 --partition=vgl --cpus-per-task=32 mitoVGP -s Cottoperca_gobio -i fCotGob3 -r fasta_refs/mtDNA_Bovichtus_argentinus.fasta -t 32 -p 5	no		NA	0				Multiple contigs	4850	3446
fish	fGadMor1	Gadus	morhua	Atlantic cod	WTSI	107.601	gills			Agarose.plug	Bionano soft tissue protocol	Needle.shearing		Express.library.prep.v1		25		Yes		NC_002081.1	complete	2.0		sbatch --nice=100 --partition=vgl --cpus-per-task=32 mitoVGP -s Gadus_morhua -i fGadMor1 -r fasta_refs/mtDNA_Gadus_morhua.fasta -t 32 -m blasr	no		NA	0				Circular	16655	50202
fish	fMalNig1	Malacosteus	niger	Stoplight loosejaw	WTSI	197.654	whole.body			Agarose.plug	Bionano	Needle.shearing		Express.library.prep.v2		15		No	Chauliodus sloani	AP002915.1	partial	2.0		sbatch --nice=100 --partition=vgl --cpus-per-task=32 mitoVGP -s Malacosteus_niger -i fMalNig1 -r fasta_refs/mtDNA_Chauliodus_sloani.fasta -t 32 -f 25000 -o stopOnLowCoverage=2	no		NA	0				Multiple contigs	18867	232022
fish	fMyrMur1	Myripristis	murdjan	Pinecone soldierfish	WTSI	49.5035	liver			Agarose.plug	Bionano	Needle.shearing		Express.library.prep.v1		30		No	Myripristis berndti	NC_003189.1	complete	2.0		sbatch --nice=100 --partition=vgl --cpus-per-task=32 mitoVGP -s Myripristis_murdjan -i fMyrMur1 -r fasta_refs/mtDNA_Myripristis_berndti.fasta -t 32	no		NA	0				Circular	16534	258366
fish	fSalaFa1	Salarias	fasciatus	Jewelled blenny	WTSI	65.3236	liver			Agarose.plug	Bionano	Needle.shearing		Express.library.prep.v1		20	20,30,40	Yes		NC_004412.1	complete	2.0		sbatch --nice=100 --partition=vgl --cpus-per-task=32 mitoVGP -s Salarias_fasciatus -i fSalaFa1 -r fasta_refs/mtDNA_Salarias_fasciatus.fasta -t 32 -f 25000 -o stopOnLowCoverage=2	no		NA	0				Circular	16496	305260
fish	fSclFor1	Scleropages	formosus	Golden arowana	WTSI	57.0837	gills			Agarose.plug	Bionano	Needle.shearing		Express.library.prep.v1		35		Yes		KY131791.1	complete	2.0		sbatch --nice=100 --partition=vgl --cpus-per-task=32 mitoVGP -s Scleropages_formosus -i fSclFor1 -r fasta_refs/mtDNA_Scleropages_formosus.fasta -t 32	no		NA	0				Circular	17090	131914
fish	fSphaOr1	Sphaeramia	orbicularis	Orbiculate cardinalfish	WTSI	70.277	liver			Agarose.plug	Bionano	Needle.shearing		Express.library.prep.v1		30		No	Jaydia lineata	NC_041647.1	complete	2.0		sbatch --nice=100 --partition=vgl --cpus-per-task=32 mitoVGP -s Sphaeramia_orbicularis -i fSphaOr1 -r fasta_refs/mtDNA_Jaydia_lineata.fasta -t 32	no		NA	0				Single contig	22020	222960
fish	fThaAma1	Thalassophryne	amazonica	Prehistoric monster fish	WTSI	133.77	liver			Agarose.plug	Bionano	Needle.shearing		TPK.1.0	5ug input	17		No	Porichthys myriaster	NC_006920.1	complete	2.0		sbatch --nice=100 --partition=vgl --cpus-per-task=32 mitoVGP -s Thalassophryne_amazonica -i fThaAma1 -r fasta_refs/mtDNA_Porichthys_myriaster.fasta -t 32	no		NA	0				Multiple contigs	11393	194382
lamprey	kPetMar1	Petromyzon	marinus	Sea Lamprey	VGL	93.7329	sperm			Agarose.plug	Bionano	Needle.shearing		Express.library.prep.v1		20		Yes		U11880.1	complete	2.0	-f 17000 -p 75	sbatch --nice=100 --partition=vgl --cpus-per-task=32 mitoVGP -a pacbio -s Petromyzon_marinus -i kPetMar1 -r fasta_refs/mtDNA_Petromyzon_marinus.fasta -t 32 -f 17000 -p 75	yes		16230	63	93171	1722.2	no false kmers	Multiple contigs	16503	140810						14739	14946	repeat
mammal	mOrnAna1	Ornithorhynchus	anatinus	Platypus	BGI	139.025	liver			KingFisher.Cell.and.Tissue.DNA.kit	Thermo Scientific; cat# 97030196	Megaruptor	40kb	TPK.1.0		12	12 or 15	Yes		NC_000891.1	complete	2.0		sbatch --nice=100 --partition=vgl --cpus-per-task=32 mitoVGP -a pacbio -s Ornithorhynchus_anatinus -i mOrnAna1 -r fasta_refs/mtDNA_Ornithorhynchus_anatinus.fasta -t 32	yes	RZJT02000322.1	16841	408	7856344	139950	42.2521	Circular	16754	13264146						16447	16663	repeat
mammal	mBosTau1	Bos	taurus	Cow (Angus/Braham Hybrid)	External	374.417	lung		fetal lung	Other	Salting out protocol	Other	Covaris G-tube	TPK.1.0		15	RSII P6/C4	Yes		NC_006853.1	complete	2.0		sbatch --nice=100 --partition=vgl --cpus-per-task=32 mitoVGP -a pacbio -s Bos_taurus -i mBosTau1 -r fasta_refs/mtDNA_Bos_taurus.fasta -t 32	yes	https://genomeark.s3.amazonaws.com/species/Bos_taurus/mBosTau1/assembly_MT_rockefeller/mBosTau1.MT.20191003.fasta.gz	16339	410	37437	687.38	44.9946	Memory issue	0	0
mammal	mPanTro1	Pan	troglodytes	Chimpanzee	External	399.184	cells			Gentra.Puregene	Qiagen	Megaruptor		TPK.1.0		15	15,30	Yes		JF727179.2	complete	2.0	-b variantCaller -2 illumina_list.txt	sbatch --nice=100 --partition=vgl --cpus-per-task=32 mitoVGP -a pacbio -s Pan_troglodytes -i mPanTro1 -r fasta_refs/mtDNA_Pan_troglodytes.fasta -t 32	yes	https://genomeark.s3.amazonaws.com/species/Pan_troglodytes/mPanTro1/assembly_MT_rockefeller/mPanTro1.MT.20200625.fasta.gz	16556	346	111935	2028.3	no false kmers	Circular	16556	166202
mammal	mTacAcu1	Tachyglossus	aculeatus	Short-beaked echidna	External	303.815	muscle			Nanobind	Nanobind (Circulomics)	Needle.shearing		Express.library.prep.v2		20		Yes		NC_003321.1	complete	2.0		sbatch --nice=100 --partition=vgl --cpus-per-task=32 mitoVGP -a pacbio -s Tachyglossus_aculeatus -i mTacAcu1 -r fasta_refs/mtDNA_Tachyglossus_aculeatus.fasta -t 32	yes	JADRJE010000311.1	16381	410	634327	11617	45.2862	Circular	16378	1072076
mammal	mBalMus1	Balaenoptera	musculus	Blue Whale	External	158.481	cells		skin/dermal fibroblasts	Other	Gentra Puregene Cell Kit (Qiagen)	Not.performed		TPK.1.0		10		Yes		MF409242.1	complete	2.0		sbatch --nice=100 --partition=vgl --cpus-per-task=32 mitoVGP -a pacbio -s Balaenoptera_musculus -i mBalMus1 -r fasta_refs/mtDNA_Balaenoptera_musculus.fasta -t 32	yes	VNFC03000106.1	16403	477	1233401	22558.1	no false kmers	Multiple contigs	16403	1898552
mammal	mMyoMyo1	Myotis	myotis	Greater Mouse-Eared Bat	MPI	182.509	muscle			Phenol-chloroform		Megaruptor	35kb	TPK.1.0		12	12,14,15	Yes		KT901455.1	complete	2.0	-b variantCaller	sbatch --nice=100 --partition=vgl --cpus-per-task=32 mitoVGP -a pacbio -s Myotis_myotis -i mMyoMyo1 -r fasta_refs/mtDNA_Myotis_myotis.fasta -t 32 -b variantCaller	yes	https://genomeark.s3.amazonaws.com/species/Myotis_myotis/mMyoMyo1/assembly_MT_rockefeller/mMyoMyo1.MT.20191205.fasta.gz	17308	481	1236	21.4236	NA	Multiple contigs	7672	3778						15616, 16736	16173, 17035	repeat1, repeat2
mammal	mChoDid1	Choloepus	didactylus	Linnaeus's Two Toed Sloth	MPI	193.648	spleen			Phenol-chloroform		Megaruptor	60kb	TPK.1.0		25		Yes		AY960980.1	complete	2.0		sbatch --nice=100 --partition=vgl --cpus-per-task=32 mitoVGP -a pacbio -s Choloepus_didactylus -i mChoDid1 -r fasta_refs/mtDNA_Choloepus_didactylus.fasta -t 32	yes	JADCNF010000146.1	16499	269	268320	4878.84	39.3642	Single contig	22027	440666
mammal	mPipKuh1	Pipistrellus	kuhlii	Kuhl's Pipistrelle	MPI	143.855	muscle			Phenol-chloroform		Megaruptor	15,20kb	TPK.1.0		15	15,20	No	Pipistrellus pygmaeus	MN122927.1	partial	2.0		sbatch --nice=100 --partition=vgl --cpus-per-task=32 mitoVGP -a pacbio -s Pipistrellus_kuhlii -i mPipKuh1 -r fasta_refs/mtDNA_Pipistrellus_pygmaeus.fasta -t 32	yes	https://genomeark.s3.amazonaws.com/species/Pipistrellus_kuhlii/mPipKuh1/assembly_MT_rockefeller/mPipKuh1.MT.20191204.fasta.gz	17207	343	330625	5764.37	no false kmers	Multiple contigs	16292	511214						15468, 16636	16100, 16935	repeat1, repeat2
mammal	mTamTet1	Tamandua	tetradactyla	Southern tamandua	MPI	267.529	brain			Agarose.plug	Bionano soft tissue protocol	Megaruptor	75kb	Express.library.prep.v1		40		Yes		KT818552.1	complete	2.2	-p 70	sbatch --nice=100 --partition=vgl --cpus-per-task=32 mitoVGP -a pacbio -s Tamandua_tetradactyla -i mTamTet1 -r fasta_refs/mtDNA_Tamandua_tetradactyla.fasta -t 32 -p 70	yes	https://genomeark.s3.amazonaws.com/species/Tamandua_tetradactyla/mTamTet1/assembly_MT_rockefeller/mTamTet1.MT.20191216.fasta.gz	16394	39	379686	6948.02	no false kmers	Circular	16394	644366	MT-TS1	MT-TS1	MT-TL2(partial 61bp)	MT-TL2		16167	16390	repeat
mammal	mRhiFer1	Rhinolophus	ferrumequinum	Greater Horseshoe Bat	MPI	144.973	lung			Phenol-chloroform		Megaruptor	40kb	TPK.1.0		18		Yes		JX084273.1	complete	2.0	-f 25000	sbatch --nice=100 --partition=vgl --cpus-per-task=32 mitoVGP -a pacbio -s Rhinolophus_ferrumequinum -i mRhiFer1 -r fasta_refs/mtDNA_Rhinolophus_ferrumequinum.fasta -t 32 -f 25000	yes	https://genomeark.s3.amazonaws.com/species/Rhinolophus_ferrumequinum/mRhiFer1/assembly_MT_rockefeller/mRhiFer1.MT.20191003.fasta.gz	16848	246	14783904	263246	42.6963	Single contig	22022	22763966						16290	16506	repeat1
mammal	mZalCal1	Zalophus	californianus	Californian Sea Lion	VGL	253.581	blood	no		Nanobind	Bionano SP Blood	Needle.shearing		Express.library.prep.v2		20		Yes		NC_008416.1	complete	2.0		sbatch --nice=100 --partition=vgl --cpus-per-task=32 mitoVGP -a pacbio -s Zalophus_californianus -i mZalCal1 -r fasta_refs/mtDNA_Zalophus_californianus.fasta -t 32	yes	WPOA02000047.1	16715	69	79636	1429.3	no false kmers	Circular	16639	131886						16066	16402	repeat
mammal	mMusErm1	Mustela	erminea	Stoat	VGL	193.171	spleen			Agarose.plug	Bionano	Needle.shearing		Express.library.prep.v2		20		Yes		NC_025516.1	complete	2.0		sbatch --nice=100 --partition=vgl --cpus-per-task=32 mitoVGP -a pacbio -s Mustela_erminea -i mMusErm1 -r fasta_refs/mtDNA_Mustela_erminea.fasta -t 32	yes	WNLY01000094.1	16482	418	108776	1979.91	no false kmers	No similarity	10427	13444						16024	16220	repeat
mammal	mTriVul1	Trichosurus	vulpecula	Common brushtail possum	VGL	181.97	muscle			Agarose.plug	Bionano	Needle.shearing		Express.library.prep.v1		20		Yes		AF357238.1	complete	2.0	-f 25000 -p 50	sbatch --nice=100 --partition=vgl --cpus-per-task=32 mitoVGP -a pacbio -s Trichosurus_vulpecula -i mTriVul1 -r fasta_refs/mtDNA_Trichosurus_vulpecula.fasta -t 32 -f 25000 -p 50	yes	JAANDE010000212.1	17277	180	111009	1927.57	no false kmers	Circular	17273	190358	MT-TK MT-TD	MT-TK MT-TD	MT-TG	MT-TG		16256, 16803	16664, 17039	repeat1, repeat2
mammal	mArvNil1	Arvicanthis	niloticus	Nile rat	VGL	206.859	spleen			Agarose.plug	Bionano	Needle.shearing		Express.library.prep.v2		20		No	Mus musculus	NC_005089.1	complete	2.0	-f 25000	sbatch --nice=100 --partition=vgl --cpus-per-task=32 mitoVGP -a pacbio -s Arvicanthis_niloticus -i mArvNil1 -r fasta_refs/mtDNA_Mus_musculus.fasta -t 32 -f 25000	yes	JAAOMG010001596.1	16269	274	111354	2053.37	no false kmers	Circular	16269	187460
mammal	mHomSap3	Homo	sapiens	Human	VGL	298.371	blood	no		Nanobind	Nanobind (Circulomics)	Needle.shearing		Express.library.prep.v2		20		Yes		NC_012920.1	complete	2.0		sbatch --nice=100 --partition=vgl --cpus-per-task=32 mitoVGP -a pacbio -s Homo_sapiens -i mHomSap3 -r fasta_refs/mtDNA_Homo_sapiens.fasta -t 32	yes	JACSEX010000950.1	16566	79	156373	2831.82	no false kmers	Multiple contigs	22005	256962
mammal	mTurTru1	Tursiops	truncatus	Bottlenose dolphin	VGL	204.113	spleen			Agarose.plug	Bionano	Needle.shearing		Express.library.prep.v2		20		Yes		NC_012059.1	complete	2.0		sbatch --nice=100 --partition=vgl --cpus-per-task=32 mitoVGP -a pacbio -s Tursiops_truncatus -i mTurTru1 -r fasta_refs/mtDNA_Tursiops_truncatus.fasta -t 32	yes	JAAOMD010000362.1	16389	226	257460	4712.8	no false kmers	Circular	16389	423798
mammal	mLemCat1	Lemur	catta	Ring-tailed lemur	VGL	200.659	spleen			Agarose.plug	Bionano	Needle.shearing		Express.library.prep.v2		20		Yes		NC_004025.1	complete	2.0	-f 18000 -v LENIENT	sbatch --nice=100 --partition=vgl --cpus-per-task=32 mitoVGP -a pacbio -s Lemur_catta -i mLemCat1 -r fasta_refs/mtDNA_Lemur_catta.fasta -t 32 -f 18000 -v LENIENT	yes	https://genomeark.s3.amazonaws.com/species/Lemur_catta/mLemCat1/assembly_MT_rockefeller/mLemCat1.MT.20190820.fasta.gz	17086	436	486769	8546.8	no false kmers	Circular	16882	820904						16237	16635	repeat
mammal	mLynCan4	Lynx	canadensis	Canada Lynx	VGL	179.585	muscle			MagAttract	Magattract	Needle.shearing		Express.library.prep.v1		20		Yes		NC_028313.1	complete	2.0		sbatch --nice=100 --partition=vgl --cpus-per-task=32 mitoVGP -a pacbio -s Lynx_canadensis -i mLynCan4 -r fasta_refs/mtDNA_Lynx_canadensis.fasta -t 32	yes	VHLE02000055.1	17044	169	709045	12480.3	no false kmers	Memory issue	0	0	MT-TE	MT-TE				15625, 16422	15934, 16742	repeat1, repeat2
mammal	mPhoSin1	Phocoena	sinus	Vaquita	VGL	325.832	cells			Agarose.plug	Bionano	Needle.shearing		Express.library.prep.v1		20		No	Phocoena phocoena	NC_005280.1	complete	2.0	-f 25000	sbatch --nice=100 --partition=vgl --cpus-per-task=32 mitoVGP -a pacbio -s Phocoena_sinus -i mPhoSin1 -r fasta_refs/mtDNA_Phocoena_phocoena.fasta -t 32 -f 25000	yes	VOSU01000065.1	16370	150	1763362	32315.7	no false kmers	Multiple contigs	22012	2657980			MT-TL2(partial 56bp)
mammal	mCalJac1	Callithrix	jacchus	Common marmoset	VGL	218.803	muscle			Agarose.plug	Bionano	Needle.shearing		Express.library.prep.v1		20		Yes		NC_025586.1	complete	2.0	-f 25000	sbatch --nice=100 --partition=vgl --cpus-per-task=32 mitoVGP -a pacbio -s Callithrix_jacchus -i mCalJac1 -r fasta_refs/mtDNA_Callithrix_jacchus.fasta -t 32 -f 25000	yes	JAALXP010000353.1	16489	171	4785491	87067	no false kmers	Circular	16490	8140976	MT-TR	MT-TR
mammal	mPhyDis1	Phyllostomus	discolor	Pale spear-nosed Bat	VGL	163.874	muscle			Mixed	Magattract Kingfisher Agarose Plug	Mixed	Needle shearing and G-tube	Mixed	express library prep and TPK	15	15,20	No	Lophostoma silvicolum	NC_022424.1	complete	2.0	-f 17000	sbatch --nice=100 --partition=vgl --cpus-per-task=32 mitoVGP -a pacbio -s Phyllostomus_discolor -i mPhyDis1 -r fasta_refs/mtDNA_Lophostoma_silvicolum.fasta -t 32 -f 17000	yes	RXPA02000078.1	16692	340	7419468	133348	no false kmers	Circular	16655	11759126						16227	16404	repeat
mammal	mPipPip1	Pipistrellus	pipistrellus	Common pipistrelle	WTSI	124.542	spleen			Agarose.plug	Bionano	Not.performed		Express.library.prep.v1		20		No	Pipistrellus pygmaeus	MN122927.1	partial	2.0		sbatch --nice=100 --partition=vgl --cpus-per-task=32 mitoVGP -a pacbio -s Pipistrellus_pipistrellus -i mPipPip1 -r fasta_refs/mtDNA_Pipistrellus_pygmaeus.fasta -t 32	yes	LR862378.1	16925	116	34965	619.764	no false kmers	Multiple contigs	253	74						15466, 16442	15902, 16653	repeat1, repeat2
mammal	mSciVul1	Sciurus	vulgaris	Eurasian red squirrel	WTSI	207.113	spleen			Agarose.plug	Bionano	Needle.shearing		TPK.1.0	10ug input	15		Yes		NC_002369.1	complete	2.0		sbatch --nice=100 --partition=vgl --cpus-per-task=32 mitoVGP -a pacbio -s Sciurus_vulgaris -i mSciVul1 -r fasta_refs/mtDNA_Sciurus_vulgaris.fasta -t 32	yes	LR822068.1	16511	286	179839	3267.62	no false kmers	Circular	16511	305738
mammal	mRatNor1	Rattus	norvegicus	Brown rat	WTSI	264.703	kidney			Agarose.plug	Bionano	Not.performed		Express.library.prep.v1		30		Yes		AY172581.1	complete	2.0	-f 25000	sbatch --nice=100 --partition=vgl --cpus-per-task=32 mitoVGP -a pacbio -s Rattus_norvegicus -i mRatNor1 -r fasta_refs/mtDNA_Rattus_norvegicus.fasta -t 32 -f 25000	yes	CM026996.1	16313	127	439206	8077.1	no false kmers	Circular	16313	725818
mammal	mSciCar1	Sciurus	carolinensis	Grey squirrel	WTSI	222.676	spleen			Agarose.plug	Bionano	Not.performed		Express.library.prep.v1		20		No	Sciurus vulgaris	NC_002369.1	complete	2.2	-d true -p 70 -o "stopOnLowCoverage=0 obtErrorRate=0.1 obtOvlErrorRate=0.1 utgErrorRate=0.08 utgOvlErrorRate=0.08"	sbatch --nice=100 --partition=vgl --cpus-per-task=32 mitoVGP -a pacbio -s Sciurus_carolinensis -i mSciCar1 -r fasta_refs/mtDNA_Sciurus_vulgaris.fasta -t 32 -d true -p 70 -o "stopOnLowCoverage=0 obtErrorRate=0.1 obtOvlErrorRate=0.1 utgErrorRate=0.08 utgOvlErrorRate=0.08"	yes	LR822069.1	16533	46	589341	10693.9	no false kmers	Circular	16533	951240
mammal	mLutLut1	Lutra	lutra	Eurasian otter	WTSI	157.397	muscle			Agarose.plug	Bionano	Needle.shearing		Express.library.prep.v1		17		Yes		FJ236015.1	complete	2.0		sbatch --nice=100 --partition=vgl --cpus-per-task=32 mitoVGP -a pacbio -s Lutra_lutra -i mLutLut1 -r fasta_refs/mtDNA_Lutra_lutra.fasta -t 32	yes	LR822067.1	16536	225	12131569	220094	42.773	Circular	16515	19015720						16035	16260	repeat
mammal	mArvAmp1	Arvicola	amphibius	Water vole	WTSI	152.365	blood	no		Agarose.plug	Bionano	Needle.shearing		TPK.1.0	5ug input	17		No	Myodes rufocanus	NC_029477.1	complete	2.0		sbatch --nice=100 --partition=vgl --cpus-per-task=32 mitoVGP -s Arvicola_amphibius -i mArvAmp1 -r fasta_refs/mtDNA_Myodes_rufocanus.fasta -t 32 -f 25000 -p 50	no		NA	0				Circular	16359	31486
reptile	rCheMyd1	Chelonia	mydas	Green sea turtle	MPI	146.223	blood	yes		Agarose.plug	Bionano nucleated blood protocol	Megaruptor	75kb	Express.library.prep.v1		35		Yes		NC_000886.1	complete	2.0		sbatch --nice=100 --partition=vgl --cpus-per-task=32 mitoVGP -s Chelonia_mydas -i rCheMyd1 -r fasta_refs/mtDNA_Chelonia_mydas.fasta -t 32 -f 25000 -o stopOnLowCoverage=5	no		NA	0				Circular	16505	25958
reptile	rLacAgi1	Lacerta	agilis	Sand lizard	VGL	126.772	blood	yes		Agarose.plug	Bionano nucleated blood protocol	Needle.shearing		Express.library.prep.v1		20		Yes		NC_021766.1	complete	2.0	-f 25000 -p 5	sbatch --nice=100 --partition=vgl --cpus-per-task=32 mitoVGP -a pacbio -s Lacerta_agilis -i rLacAgi1 -r fasta_refs/mtDNA_Lacerta_agilis.fasta -t 32 -f 25000 -p 5	yes	WNMS01000029.1	19093	86	29889	469.633	43.7334	Circular	16988	45074			MT-CYB(partial 186bp) MT-TT MT-TP			17055	19055	repeat & duplication
reptile	rDerCor1	Dermochelys	coriacea	Leatherback Sea Turtle	VGL	159.303	blood	yes		Agarose.plug	Bionano nucleated blood protocol	Needle.shearing		Express.library.prep.v1		20		Yes		JX454992.1	partial	2.0		sbatch --nice=100 --partition=vgl --cpus-per-task=32 mitoVGP -a pacbio -s Dermochelys_coriacea -i rDerCor1 -r fasta_refs/mtDNA_Dermochelys_coriacea.fasta -t 32	yes	WSPL03000041.1	16625	98	38073	687.032	no false kmers	Circular	16655	47904						16386	16623	repeat
reptile	rGopEvg1	Gopherus	evgoodei	Goode's Thornscrub tortoise	VGL	148.887	blood	yes		Agarose.plug	Bionano nucleated blood protocol	Needle.shearing		Express.library.prep.v1		20		Yes		CM017320.1	complete	2.0		sbatch --nice=100 --partition=vgl --cpus-per-task=32 mitoVGP -a pacbio -s Gopherus_evgoodei -i rGopEvg1 -r fasta_refs/mtDNA_Gopherus_evgoodei.fasta -t 32	yes	VHHN01000383.1	16845	44	39226	698.593	37.0293	Circular	16781	64178						16387	16845	repeat
reptile	rGopFla2	Gopherus	flavomarginatus	Bolson tortoise	VGL	164.941	blood	yes		Agarose.plug	Bionano nucleated blood protocol	Needle.shearing		Express.library.prep.v2		20		No	Gopherus evgoodei	CM017320.1	complete	2.2	-p 70	sbatch --nice=100 --partition=vgl --cpus-per-task=32 mitoVGP -a pacbio -s Gopherus_flavomarginatus -i rGopFla2 -r fasta_refs/mtDNA_Gopherus_evgoodei.fasta -t 32 -p 70	yes	https://genomeark.s3.amazonaws.com/species/Gopherus_flavomarginatus/rGopFla2/assembly_MT_rockefeller/rGopFla2.MT.20190820.fasta.gz	16501	45	41279	750.482	no false kmers	Circular	16501	67082						16391	16497	repeat
reptile	rThaEle1	Thamnophis	elegans	Western terrestrial garter snake	VGL	118.047	blood	yes		Agarose.plug	Bionano nucleated blood protocol	Needle.shearing		Express.library.prep.v1		30		No	Nerodia sipedon	JF964960.1	complete	2.0		sbatch --nice=100 --partition=vgl --cpus-per-task=32 mitoVGP -s Thamnophis_elegans -i rThaEle1 -r fasta_refs/mtDNA_Nerodia_sipedon.fasta -t 32	no		NA	0				Multiple contigs	315	26824
shark	sCarCar2	Carcharodon	carcharias	Great white shark	VGL	212.685	blood	yes		Agarose.plug	Bionano nucleated blood protocol	Needle.shearing		Express.library.prep.v1		20		Yes		KX389266.1	complete	2.0		sbatch --nice=100 --partition=vgl --cpus-per-task=32 mitoVGP -a pacbio -s Carcharodon_carcharias -i sCarCar2 -r fasta_refs/mtDNA_Carcharodon_carcharias.fasta -t 32	yes	JAGDEE010000719.1	16745	406	14318	256.518	no false kmers	Circular	16745	23780
shark	sPriPec2	Pristis	pectinata	Smalltooth sawfish	VGL	173.335	spleen			Agarose.plug	Bionano	Needle.shearing		Express.library.prep.v1		20		Yes		MF682494.1	complete	2.0		sbatch --nice=100 --partition=vgl --cpus-per-task=32 mitoVGP -a pacbio -s Pristis_pectinata -i sPriPec2 -r fasta_refs/mtDNA_Pristis_pectinata.fasta -t 32	yes	WOXU01000173.1	16803	249	149278	2665.2	no false kmers	Circular	16803	221468
shark	sAmbRad1	Amblyraja	radiata	Thorny Skate	VGL	264.969	testis			Agarose.plug	Bionano	Needle.shearing		Express.library.prep.v1		20		Yes		AF106038.1	complete	2.0		sbatch --nice=100 --partition=vgl --cpus-per-task=32 mitoVGP -a pacbio -s Amblyraja_radiata -i sAmbRad1 -r fasta_refs/mtDNA_Amblyraja_radiata.fasta -t 32	yes	JAAGWR010000958.1	16785	480	642887	11490.4	no false kmers	Multiple contigs	22056	1077396
shark	sScyCan1	Scyliorhinus	canicula	Small-spotted catshark	WTSI	335.424	spleen			Agarose.plug	Bionano	Needle.shearing		Mixed	5ug input. TPK 1.0 & Express library prep v1	20	20,25	Yes		NC_001950.1	complete	2.2		sbatch --nice=100 --partition=vgl --cpus-per-task=32 mitoVGP -a pacbio -s Scyliorhinus_canicula -i sScyCan1 -r fasta_refs/mtDNA_Scyliorhinus_canicula.fasta -t 32 -d true -p 70 -o "stopOnLowCoverage=0 obtErrorRate=0.1 obtOvlErrorRate=0.1 utgErrorRate=0.08 utgOvlErrorRate=0.08"	no		NA	0				Multiple contigs	16697	46598
