# Supplementary material for: Complete vertebrate mitogenomes reveal widespread repeats and gene duplications
Source: Genome Biol. 2021 Apr 29;22:120. doi: 10.1186/s13059-021-02336-9 (PMC8082918; doi:10.1186/s13059-021-02336-9)
Supplement: Supplementary file 3 — Additional file 3: Table S2. Success rate of the mitoVGP assembly pipeline by taxonomic group. [file 13059_2021_2336_MOESM3_ESM.xlsx]

## Sheet: Table S2
Table S2. Success rate of the mitoVGP assembly pipeline by taxonomic group.
Taxonomic group	Success	Insuccess	%
mammal	26	1	96.2963
bird	27	10	72.973
reptile	4	2	66.6667
amphibian	6	0	100
fish	32	11	74.4186
shark	3	1	75
lamprey	1	0	100
echinoderm	1	0	100
Totals	100	25	125
The full list of species is provided in ST1.
Fisher's Exact Test for Count Data
p-value = 0.1189
alternative hypothesis: two.sided
