# Supplementary material for: Complete vertebrate mitogenomes reveal widespread repeats and gene duplications
Source: Genome Biol. 2021 Apr 29;22:120. doi: 10.1186/s13059-021-02336-9 (PMC8082918; doi:10.1186/s13059-021-02336-9)
Supplement: Supplementary file 4 — Additional file 4: Table S3. Analysis of variance of factors affecting the availability of long mtDNA reads. [file 13059_2021_2336_MOESM4_ESM.xlsx]

## Sheet: Table S3
Table S3. Analysis of variance of factors affecting the availability of long mtDNA reads.
	Df	Sum Sq	Mean Sq	F value	Pr(>F)	PctExp
Tissue type	5	519476	103895	9.24363	6.89878e-07	25.3083
Taxonomic group	4	256258	64064.6	5.69987	0.000463271	12.4846
Size selection	1	239425	239425	21.3018	1.58874e-05	11.6645
Library preparation	3	24756.8	8252.26	0.734209	0.534857	1.20612
Fragmentation	2	140619	70309.6	6.25549	0.00307222	6.85081
DNA extraction	2	22664.3	11332.2	1.00823	0.369755	1.10418
Total raw data (Gbp)	1	6417.3	6417.3	0.570951	0.452248	0.312644
Residuals	75	842975	11239.7	NA	NA	41.0688
