# Supplementary material for: Complete vertebrate mitogenomes reveal widespread repeats and gene duplications
Source: Genome Biol. 2021 Apr 29;22:120. doi: 10.1186/s13059-021-02336-9 (PMC8082918; doi:10.1186/s13059-021-02336-9)
Supplement: Supplementary file 5 — Additional file 5: Table S4. Success rate of the mitoVGP assembly pipeline by tissue type. [file 13059_2021_2336_MOESM5_ESM.xlsx]

## Sheet: Table S4
Table S4. Success rate of the mitoVGP assembly pipeline by tissue type.
Tissue type	Total	Success	%
blood	36	23	63.8889
brain	3	3	100
brain, testes	1	1	100
cells	4	4	100
gills	3	1	33.3333
heart	2	2	100
kidney	1	1	100
liver	19	12	63.1579
lung	2	2	100
muscle	31	31	100
sperm	2	2	100
spleen	11	9	81.8182
testis	2	2	100
whole body	8	7	87.5
Totals	125	100
Fisher's Exact Test for Count Data
p-value = 0.005107
alternative hypothesis: two.sided
