# Supplementary material for: Complete vertebrate mitogenomes reveal widespread repeats and gene duplications
Source: Genome Biol. 2021 Apr 29;22:120. doi: 10.1186/s13059-021-02336-9 (PMC8082918; doi:10.1186/s13059-021-02336-9)
Supplement: Supplementary file 6 — Additional file 6: Table S5. Contingency table tissue type by taxonomic group in the VGP dataset. [file 13059_2021_2336_MOESM6_ESM.xlsx]

## Sheet: Table S5
Table S5. Contingency table tissue type by taxonomic group in the VGP dataset.
Tissue type	mammal	%	bird	%	reptile	%	amphibian	%	fish	%	shark	%	lamprey	%	echinoderm	%	Totals	%
blood	3	11.1111	25	67.5676	6	100	0	0	1	2.32558	1	25	0	0	0	0	36	28.8
brain	1	3.7037	0	0	0	0	1	16.6667	1	2.32558	0	0	0	0	0	0	3	2.4
brain, testes	0	0	0	0	0	0	0	0	1	2.32558	0	0	0	0	0	0	1	0.8
cells	3	11.1111	0	0	0	0	0	0	1	2.32558	0	0	0	0	0	0	4	3.2
gills	0	0	0	0	0	0	0	0	3	6.97674	0	0	0	0	0	0	3	2.4
heart	0	0	1	2.7027	0	0	1	16.6667	0	0	0	0	0	0	0	0	2	1.6
kidney	1	3.7037	0	0	0	0	0	0	0	0	0	0	0	0	0	0	1	0.8
liver	1	3.7037	0	0	0	0	4	66.6667	14	32.5581	0	0	0	0	0	0	19	15.2
lung	2	7.40741	0	0	0	0	0	0	0	0	0	0	0	0	0	0	2	1.6
muscle	8	29.6296	10	27.027	0	0	0	0	13	30.2326	0	0	0	0	0	0	31	24.8
sperm	0	0	0	0	0	0	0	0	0	0	0	0	1	100	1	100	2	1.6
spleen	8	29.6296	1	2.7027	0	0	0	0	0	0	2	50	0	0	0	0	11	8.8
testis	0	0	0	0	0	0	0	0	1	2.32558	1	25	0	0	0	0	2	1.6
whole body	0	0	0	0	0	0	0	0	8	18.6047	0	0	0	0	0	0	8	6.4
Totals	27	100	37	100	6	100	6	100	43	100	4	100	1	100	1	100	125	100
Pearson's Chi-squared test with simulated p-value (based on 10000 replicates)
X-squared = 302.83, df = NA, p-value = 9.999e-05
