# Supplementary material for: Complete vertebrate mitogenomes reveal widespread repeats and gene duplications
Source: Genome Biol. 2021 Apr 29;22:120. doi: 10.1186/s13059-021-02336-9 (PMC8082918; doi:10.1186/s13059-021-02336-9)
Supplement: Supplementary file 7 — Additional file 7: Table S6. Success rate of the mitoVGP assembly pipeline by size selection cutoff. [file 13059_2021_2336_MOESM7_ESM.xlsx]

## Sheet: Table S6
Table S6. Success rate of the mitoVGP assembly pipeline by size selection cutoff.
Cutoff (kbp)	Total	Success	%
7	1	1	100
8	1	1	100
10	5	5	100
12	4	4	100
15	17	14	82.3529
17	11	9	81.8182
18	6	6	100
20	62	52	83.871
25	8	4	50
30	7	3	42.8571
35	2	0	0
40	1	1	100
Totals	125	100
Fisher's Exact Test for Count Data
p-value = 0.02553
alternative hypothesis: two.sided
	Total	Success	%
Above 20	18	8	44.4444
Below 20	107	92	85.9813
	125	100
Pearson's Chi-squared test with simulated p-value (based on 10000 replicates)
X-squared = 16.615, df = NA, p-value = 3e-04
