# Supplementary material for: Complete vertebrate mitogenomes reveal widespread repeats and gene duplications
Source: Genome Biol. 2021 Apr 29;22:120. doi: 10.1186/s13059-021-02336-9 (PMC8082918; doi:10.1186/s13059-021-02336-9)
Supplement: Supplementary file 9 — Additional file 9: Table S7. Comparison of the mitogenome assembly from the same sample using PacBio and Nanopore read sets. [file 13059_2021_2336_MOESM9_ESM.xlsx]

## Sheet: Table S7
Table S7. Comparison of the mitogenome assembly from the same sample using PacBio and Nanopore read sets.
		Spotty	Sand lizard	Thorny skate	Treefrog
Pacbio	Total coverage (Gbp)	71.1	150.5	265.5	176.3
	mtDNA total coverage (kbp)	229	829	4697	291
	N mtDNA reads	34	86	480	56
ONT	Total coverage (Gbp)	77.5	84.3	147.6	254.7
	mtDNA total coverage (kbp)	2904	1469	1593	1025
	N mtDNA reads	414	246	398	201
	Fold change in mtDNA coverage	11.6	3.2	-1.6	2.4
	Identity PacBio vs Nanopore (%)	100	99.905	99.994	99.3
