# Supplementary material for: Complete vertebrate mitogenomes reveal widespread repeats and gene duplications
Source: Genome Biol. 2021 Apr 29;22:120. doi: 10.1186/s13059-021-02336-9 (PMC8082918; doi:10.1186/s13059-021-02336-9)
Supplement: Supplementary file 10 — Additional file 10: Table S8. Analysis of repetitive sequences. [file 13059_2021_2336_MOESM10_ESM.xlsx]

## Sheet: Table S8
Table S8. Analysis of repetitive sequences.
Species ID	Start	End	Length	#A	#C	#G	#T	#CpG	GC%	Representative sequence
aBufBuf1	15209	16003	795	282	150	88	275	28	29.9371	ATTGGAAGTTACTGTCCAAATAACATGCTTAGCCCGCGGTCAATTTTTACCAATACATCTGATTATCTAACATACGG
aBufBuf1	17130	17470	341	84	119	50	88	6	49.5601	ATGGGGTTTTTAGCAAACCCCCCCCCTCCCCCCCCATAGGATAAACCATTAGTTTTCCTCTGTAACCCCCCGGAACCAGAAGTACTTGATAGTCATTTACACCTATGGGGTTTTTAGCAAACCCCCCCCCC
aDenEbr1	17976	19042	1067	291	217	167	392	0	35.9888	AAAAACTCAATATAACCCTTATATTGCTGTGAGGCCCTTATT
aDenEbr1	15511	16197	687	279	103	51	254	0	22.4163	TATATCATATATATGTAATATAAAACATACTATGTATATAGAGCATTAATCTATATACCCC
aRanTem1	15333	15850	518	199	78	27	214	0	20.2703	CTATGTTTAATAATCATTAATCTATAGTAATACTATACCCTATGTTTAATAATCATTAAT
aRanTem1	16728	17666	939	368	131	48	392	0	19.0628	ATGTTTAATAATCATTAATCTATAGTAATACTATACCCTATGTTTAATAATCATTAAT
aRanTem1	18543	19169	627	247	82	34	264	0	18.5008	ATGTTTAATAATCATTAATCTATAGTAATACTATACCTATGTTTAATAATCATTAAT
aRanTem1	20602	22236	1635	498	467	132	538	8	36.6361	CCATAGTACTGTTACTTTGCGTCTTATATATCACACATGTACACTACTGTAATACAACCCCC
bAquChr1	17203	18262	1060	492	152	157	259	42	29.1509	AACCAACAATATAAGTGAATGATTAGTTCTAATAGAGCCGTGAACAAATAACCAACAATATAAGTGAATGA
bBalReg1	18887	19234	348	206	85	10	47	16	27.2989	AACAATCAAACGATCGTAAACGATCGTAAACGATCGTTAAACGATCAATATAGCCGAAACTAACCAAGTAACAACAATCAAACAATCAAACAATCAAACAA
bCarCri1	16836	17874	1039	183	214	9	633	16	21.4629	TTTTTTATTTTTACTCTTATTTTCATTCTTATCTTCACCCTTATCTCTATCTATTCACCCCTTATTTCCGCTTAATTCACTTACTTTATTTTT
bCarCri1	20043	21046	1004	174	218	9	603	18	22.6096	TTTTTTATTTTTACTCTTATTTTCATTCTTATCTTCACCCTTATCTCTATCTATTCACCCCTTATTTCCGCTTAATTTCACTTACTTTTATTTTT
bCarCri1	21207	21578	372	201	86	0	85	0	23.1183	CAATTTAACAAACCAATTTAACAAACCAATTTAACAA
bCicMag1	16789	17438	650	231	137	68	214	72	31.5385	ACTAAAATTTCATTAATAAATCAAACGATCATTCACGTTCGTATCCTTGATCGATATTACTCAATCAAGCACTAAAATTTCATTAATAAA
bCicMag1	20021	20544	524	186	111	55	172	58	31.6794	ACTAAAATTTCATTAATAAATCAAACGATCATTCACGTTCGTATCCTTGATCGATATTACTCAATCAAGCACTAAAATTTCATTAATAAATCAAACGATCATTC
bCicMag1	20668	21402	735	527	208	0	0	0	28.2993	CAACAACAAACAACAAACAAACAAACAACAAACAACAAACAAACCAACAAACAACAAACAAACCAACAAACAACAAACAA
bCucCan1	15958	18602	2645	1079	667	257	642	450	34.9338	TTCACGAATCCTCACGAAAATCATACAAAACATCAAACGTTCAATACGTTCACGAATCCTCACGAAAATCATACAAAACATCAAACGTTCAATACGTTCACGAATCCTCACGAAAATCATACAAAACATCAAACGTTCAATACGTTCAATACGTTCACGAATCCTCACGAAAAT-CATACAAAACATCA
bFalNau1	14924	15214	564	363	70	65	66	128	23.9362	CCTCCCAAATGCCAGCTCAAGCTGGCATTTTTACCAAAACTAACCAACCCCCTTAAAAACAAAGCCCCTCACCACCCC
bFalNau1	17082	17645	291	100	115	25	51	0	48.11	AAATAAACGAAATAAACGAAATAAACGAAATAAACGAAATAAACGAAATAAACGAAATAAC
bFalRus1	17355	18488	1134	705	95	159	175	78	22.3986	TAAACAAAATAAACGAAATAGATGAGATAA
bMerNub1	16162	16358	197	56	60	10	71	4	35.533	ACCTTTTAGCTTAGCTTACCAATCATTTCCTCTA
bMerNub1	18165	18360	196	56	60	10	70	4	35.7143	ACCTTTTAGCTTAGCTTACCAATCATTTCCTCTA
bMerNub1	18415	18650	236	168	68	0	0	0	28.8136	ACAACAAACAACAAACAAC
bNycGra1	16868	18547	1680	359	681	253	387	296	55.5952	CCACCGTCCACTTCCGGCACCGAAATTCACCCGTAACCCTACACCGTTACGCCACCACTTTTAGTGTTGGCGTTCACCATCCACCGTCCACT
bNycGra1	19908	21150	1243	267	506	186	284	220	55.6718	CCACCGTCCACTTCCGGCACCGAAATCACCCGTAACCCTACACCGTTAC
bNycGra1	21187	21341	155	99	45	0	11	0	29.0323	CAACAACAAATCAACAACAACAAATCAAC
bPluApr1	19147	20622	1476	912	419	145	0	290	38.2114	AACGAACAACGAACAACA
bPogPus1	15937	17102	1166	175	221	185	585	172	34.8199	AAACGAACGTTCGTTT
bPogPus1	18867	19583	717	99	130	120	368	108	34.8675	AAACGAACGTTCGTTT
bStrHab1	16723	17706	984	356	126	54	448	26	18.2927	CCCGAAGTTTCATTAAACAAAAACAAATTTATTTGTTATTTGTTTTTTTAAAAATTTTTCAAACTTTTAATAACCATTTATCCTGAAATTTCATTAAACAGAAATAAATTTATCATTT
fAciRut3	15728	16011	284	95	58	30	101	6	30.9859	CTTGCGTACATTAAATTATTTAAGTACATAAGGCATGCTATGTTTAATCCACATTAACTTCTAGTCACCATATCACAATG
fAnaTes1	14843	15027	185	84	42	14	45	10	30.2703	ACCGTTATTATTTAACTACAAGAACATGAATACATCCAAAAACC
fAntMac1	17787	19133	1347	534	105	140	568	0	18.1886	TACATTATATAACATACATTATATAACATACATTATATAACATACATTATATAACATACATTATATAACATACATTATATAACATACATTATATAACATACATTATATAACATACATTATATAGTATACATTATATAGTATACATTATATAGTATACATTATATAGTATACATTATATAGTATACATTATATAGTATACATTATATAGTATACATTATATAGTATACATTATATAGTATACATTATATAGTGTACATTATATAGTGTACATTATATAGTGTACATTATATAGTGTACATTATATAGTATACATTATATA
fAntMac1	16714	17222	509	164	68	50	227	0	23.1827	ATATATGTATTAACACCATTAATTTTTTTGACCCATATTTTATGGTGTTAATACATATATTGAAGAACACAATAA
fArcCen1	16493	16655	163	59	18	4	82	0	13.4969	ATTATAGTATTTCAATTT
fCycLum1	2777	3251	475	106	147	78	144	30	47.3684	TTGGAGTGGCAGAGCCCGGTAATTG
fDenClu1	15740	16063	324	129	34	30	131	0	19.7531	CATATATTTACTAATACATACTATGTATTATTATACATACATATATGTACTAGTACATATTATGCATTATTATACATATATGTACTAGTACATATTATGCAT
fEleEle1	15645	16116	472	176	31	38	227	2	14.6186	ATATATATATATATAT
fEleEle1	16934	17245	312	125	60	13	114	6	23.3974	TTATATAATAGACCTAAATTTACTAAAACCACCTACACACATTTCGTTATATATATTAATATAACTTCTATAGTAAACCCTGGACTTATTTAAATACCTAAATTT
fEsoLuc1	16540	17077	538	217	0	0	321	0	0	TATATATTATTATATA
fHipHip1	16547	17363	817	248	270	60	239	26	40.3917	ACCACTTTTCAACCCACAAATACCCCTGACTTATCGTAACCCCACCAGTTGTTTTAATAAT
fMegCyp1	15770	16472	703	271	56	88	288	0	20.4836	ATAACTGTACCATACATAGTATGTATTATATTACATATAT
fParRan2	16505	16908	404	147	20	18	219	0	9.40594	TATACCATATATTTCAATATGTTATATTAT
fSebUmb1	16439	17610	1172	441	243	141	347	36	32.7645	TAAGTTTTTTTTGATTAATCTGATAAAATTTAAAAAAGTGTTAGGCGGGGCCCAACAAAGCCCCGCCTGCATAAAAGGTTAATCCTAGCTTAACTACCAATTTACCCATTAAAACATAAGACATATGCCCATCAACCCCAGACCACAGGTACAATATTAAACCCCAAGGACATTAAAACCCCTAAAATGACTAACATTTATATACGCAACTTCAAAAAACAGGAAAGTCCCGAACCATTTTTTTATGGTTTCAAAATGTTTTTATTTACATTATTATAAGTTTT
kPetMar1	14739	14946	208	64	7	8	129	0	7.21154	TTTCTTTTTTTAATTGTAATTTTAAAA
mLemCat1	16237	16635	399	132	135	67	65	58	50.6266	ACATGCACATGC
mLutLut1	16035	16260	226	72	91	34	29	68	55.3097	CACGTACGTATACACGCACACTCACGTACGTATACACGCACACCCACGTACGTATACACGCACACCCACGTACGTATACACGCACACCCACGTA
mLynCan4	15625	15934	310	107	44	47	112	8	29.3548	ATTGCTAGTCCCCATGAATATTAAGCATGTACAGTAGTTTATATATATTACATAAGGCATACTATGTATATCGTGCATTA
mLynCan4	16422	16742	321	114	95	46	66	92	43.9252	CACGTATACGCGTACACGTACACGTATACACGTATAC
mMusErm1	16024	16220	197	69	80	32	16	62	56.8528	ACGCACCCACCTACGCACGCATACGAACGCATACATATGCATACGAACGCATACGAACGCATACGAACGCACGCATACGCACGCATACGCACGCATACGCACGCATACGCACGCATACGCACACGCACAC
mMyoMyo1	15616	16173	558	256	64	38	200	0	18.2796	TTATGTATAATTGTACATTAAATTATTTACCACATGAATATTAAACAAGTACATCAGGAATATTAATATTACATAATACATA
mMyoMyo1	16736	17035	300	100	100	50	50	100	50	TACGCA
mOrnAna1	16447	16663	217	108	9	37	63	0	21.1982	AAAAAATTTTGAGGAAAAAACTATTTTGAGGAAAA
mPhyDis1	16227	16404	178	50	78	30	20	40	60.6742	CACGTGTACGCACACACC
mPipKuh1	15468	16100	633	264	73	58	238	4	20.6951	AATATTGAGCATGTACATGCTTATATTGATATTACATAATACATTATATGTATAATTGTACATAAAATTAATATCCACATGAATATTAAGCATGTACATGCTTATATT
mPipKuh1	16636	16935	300	100	100	50	50	100	50	CGCATA
mPipPip1	15466	15902	437	180	57	25	175	4	18.7643	TATATGTATAATTTTACATAAAATTTTAATCCACATGACTATTAAGCATGTACATACTTATATTAATATTACATAATACAT
mPipPip1	16442	16653	212	36	35	70	71	70	49.5283	GTGTACGTGTAC
mRhiFer1	16290	16506	217	79	59	39	40	78	45.1613	TATACGCAACG
mTamTet1	16167	16390	224	75	44	32	73	6	33.9286	TTTTTCAATTTATTGGTCGAATAAAATTTTTGCCAATACTGACATAGCACTCAAGCTTTTGGCACTTTTTAGTATAGAAAAAGCCTATGTCCTAACAACAGGACAAC
mTriVul1	16803	17039	237	85	0	34	118	0	14.346	TATAGTAT
mTriVul1	16256	16664	409	184	19	28	178	10	11.4914	ATATATATATATATAT
mZalCal1	16066	16402	337	126	93	44	74	86	40.6528	ATACACGTATACGCACACACGTATACACGTATACACGTA
rDerCor1	16386	16623	238	95	3	0	140	0	1.2605	TATATTATAT
rGopEvg1	16387	16845	459	180	18	2	259	4	4.3573	TATTATATTATTATAT
rGopFla2	16391	16497	107	41	1	0	65	0	0.934579	ATATTATTATATTATT
rLacAgi1	15414	15584	171	32	52	35	52	20	50.8772	CAAAGAGCGGCTTTTTTGCCTCCATATCATGCCGCT
rLacAgi1	17412	17582	171	32	52	35	52	20	50.8772	CAAAGAGCGGCTTTTTTGCCTCCATATCATGCCGCT
