# Supplementary material for: Complete vertebrate mitogenomes reveal widespread repeats and gene duplications
Source: Genome Biol. 2021 Apr 29;22:120. doi: 10.1186/s13059-021-02336-9 (PMC8082918; doi:10.1186/s13059-021-02336-9)
Supplement: Supplementary file 11 — Additional file 11: Table S9. Genbank mtDNA sequences in this study. [file 13059_2021_2336_MOESM11_ESM.xlsx]

## Sheet: Table S9
Table S9. Genbank mtDNA sequences in this study.
Header	Length	ID
Corvus frugilegus mitochondrion, complete genome	16,931 bp circular DNA	NC_002069.2 GI:294489414
Callicebus lugens mitochondrion, complete genome	16,689 bp circular DNA	NC_024630.1 GI:671729088
Chiropotes israelita mitochondrion, complete genome	16,670 bp circular DNA	NC_024629.1 GI:671729074
Callimico goeldii mitochondrion, complete genome	16,523 bp circular DNA	NC_024628.1 GI:671729060
Rhinopithecus bieti mitochondrion, complete genome	16,551 bp circular DNA	NC_015486.1 GI:331746979
Rhinopithecus avunculus mitochondrion, complete genome	16,548 bp circular DNA	NC_015485.1 GI:331746965
Bufo gargarizans mitochondrion, complete genome	17,277 bp circular DNA	NC_008410.1 GI:115494663
Anolis punctatus mitochondrion, complete genome	17,132 bp circular DNA	NC_044125.1 GI:1714235080
Nanorana parkeri mitochondrion, complete genome	17,837 bp circular DNA	NC_026789.1 GI:803432110
Lepus arcticus mitochondrion, complete genome	17,109 bp circular DNA	NC_044769.1 GI:1747451572
Prochilodus vimboides mitochondrion, complete genome	16,696 bp circular DNA	NC_037712.1 GI:1418576245
Mesoclemmys hogei mitochondrion, complete genome	16,513 bp circular DNA	NC_036346.1 GI:1284805037
Halcyon pileata mitochondrion, complete genome	17,612 bp circular DNA	NC_024198.1 GI:642277293
Sinocyclocheilus ronganensis mitochondrion, complete genome	16,587 bp circular DNA	NC_032385.1 GI:1125813981
Mystus vittatus mitochondrion, complete genome	16,244 bp circular DNA	NC_032082.1 GI:1111670704
Hypselobarbus pulchellus mitochondrion, complete genome	16,588 bp circular DNA	NC_032081.1 GI:1111670690
Macrognathus pancalus mitochondrion, complete genome	16,549 bp circular DNA	NC_032080.1 GI:1111670676
Channa striata mitochondrion, complete genome	16,509 bp circular DNA	NC_032037.1 GI:1111668900
Rita rita mitochondrion, complete genome	16,449 bp circular DNA	NC_023376.1 GI:575669706
Horabagrus brachysoma mitochondrion, complete genome	16,567 bp circular DNA	NC_030188.1 GI:1030178714
Mystus cavasius mitochondrion, complete genome	16,554 bp circular DNA	NC_030187.1 GI:1030178700
Schizothorax grahami mitochondrion, complete genome	16,584 bp circular DNA	NC_029708.1 GI:1011056783
Platypharodon extremus mitochondrion, complete genome	16,668 bp circular DNA	NC_029171.1 GI:992329513
Pelotretis flavilatus mitochondrion, complete genome	16,937 bp circular DNA	NC_026284.1 GI:751868327
Siniperca roulei mitochondrion, complete genome	16,504 bp circular DNA	NC_024432.1 GI:658608881
Muntiacus crinifrons mitochondrion, complete genome	16,357 bp circular DNA	NC_004577.1 GI:28867217
Pangasius bocourti mitochondrion, complete genome	16,522 bp circular DNA	NC_046590.1 GI:1824669910
Ailia coila mitochondrion, complete genome	16,497 bp circular DNA	NC_046497.1 GI:1824668836
Schizothorax griseus mitochondrion, complete genome	16,586 bp circular DNA	NC_046462.1 GI:1824668337
Pseudogastromyzon fasciatus jiulongjiangensis mitochondrion, complete genome	16,560 bp circular DNA	NC_046442.1 GI:1824667540
Pseudogastromyzon fangi mitochondrion, complete genome	16,572 bp circular DNA	NC_046440.1 GI:1824667526
Pseudogastromyzon changtingensis tungpeiensis mitochondrion, complete genome	16,574 bp circular DNA	NC_046438.1 GI:1824667512
Phylloscopus fuscatus mitochondrion, complete genome	16,922 bp circular DNA	NC_046416.1 GI:1824667414
Minous monodactylus mitochondrion, complete genome	16,459 bp circular DNA	NC_046581.1 GI:1824666474
Istigobius campbelli mitochondrion, complete genome	16,527 bp circular DNA	NC_046573.1 GI:1824666252
Hydrictis maculicollis mitochondrion, complete genome	16,308 bp circular DNA	NC_046485.1 GI:1824664091
Aonyx capensis mitochondrion, complete genome	16,188 bp circular DNA	NC_046484.1 GI:1824664077
Hemitripterus villosus mitochondrion, complete genome	17,228 bp circular DNA	NC_046471.1 GI:1824663664
Pseudogastromyzon peristictus mitochondrion, complete genome	16,566 bp circular DNA	NC_046446.1 GI:1824662877
Pseudogastromyzon meihuashanensis mitochondrion, complete genome	16,561 bp circular DNA	NC_046445.1 GI:1824662863
Pseudogastromyzon lianjiangensis mitochondrion, complete genome	16,568 bp circular DNA	NC_046444.1 GI:1824662849
Pseudogastromyzon laticeps mitochondrion, complete genome	16,561 bp circular DNA	NC_046443.1 GI:1824662835
Pseudogastromyzon fasciatus fasciatus mitochondrion, complete genome	16,561 bp circular DNA	NC_046441.1 GI:1824662821
Pseudogastromyzon cheni mitochondrion, complete genome	16,567 bp circular DNA	NC_046439.1 GI:1824662807
Pseudogastromyzon changtingensis changtingensis mitochondrion, complete genome	16,571 bp circular DNA	NC_046437.1 GI:1824662793
Alaudala cheleensis mitochondrion, complete genome	17,021 bp circular DNA	NC_046419.1 GI:1824661865
Acrocephalus orientalis mitochondrion, complete genome	17,960 bp circular DNA	NC_046418.1 GI:1824661851
Sylvia curruca mitochondrion, complete genome	17,959 bp circular DNA	NC_046417.1 GI:1824661837
Liparis tessellatus mitochondrion, complete genome	17,221 bp circular DNA	NC_046407.1 GI:1824661584
Rhacophorus omeimontis mitochondrion, complete genome	19,604 bp circular DNA	NC_046387.1 GI:1824660898
Boleophthalmus pectinirostris mitochondrion, complete genome	17,111 bp circular DNA	NC_016195.1 GI:357018076
Bufotes zamdaensis mitochondrion, complete genome	17,189 bp circular DNA	NC_046047.1 GI:1819290718
Lycodon ruhstrati mitochondrion, complete genome	17,168 bp circular DNA	NC_046046.1 GI:1819290704
Corvus dauuricus mitochondrion, complete genome	16,921 bp circular DNA	NC_046029.1 GI:1819289682
Pogonophryne albipinna mitochondrion, complete genome	17,086 bp circular DNA	NC_046024.1 GI:1819289612
Rhinolophus pusillus mitochondrion, complete genome	16,833 bp circular DNA	NC_046021.1 GI:1819289510
Rhizoprionodon acutus mitochondrion, complete genome	16,693 bp circular DNA	NC_046016.1 GI:1819289226
Darevskia saxicola mitochondrion, complete genome	17,524 bp circular DNA	NC_046012.1 GI:1819289072
Darevskia rudis mitochondrion, complete genome	17,534 bp circular DNA	NC_046011.1 GI:1819289058
Darevskia portschinskii mitochondrion, complete genome	17,529 bp circular DNA	NC_046010.1 GI:1819289044
Darevskia parvula mitochondrion, complete genome	17,510 bp circular DNA	NC_046009.1 GI:1819289030
Darevskia mixta mitochondrion, complete genome	17,532 bp circular DNA	NC_046008.1 GI:1819289016
Darevskia dahli mitochondrion, complete genome	17,528 bp circular DNA	NC_046007.1 GI:1819289002
Darevskia armeniaca mitochondrion, complete genome	17,521 bp circular DNA	NC_046006.1 GI:1819288988
Darevskia valentini mitochondrion, complete genome	17,393 bp circular DNA	NC_045934.1 GI:1812102774
Sineleotris chalmersi mitochondrion, complete genome	16,485 bp circular DNA	NC_045932.1 GI:1812102760
Eospalax fontanierii mitochondrion, complete genome	16,369 bp circular DNA	NC_045904.1 GI:1812102048
Sinocrossocheilus liuchengensis mitochondrion, complete genome	16,600 bp circular DNA	NC_045943.1 GI:1812095159
Schizopygopsis kessleri mitochondrion, complete genome	16,767 bp circular DNA	NC_045935.1 GI:1812094947
Gymnocanthus tricuspis mitochondrion, complete genome	16,570 bp circular DNA	NC_045927.1 GI:1812094745
Opisthocentrus ocellatus mitochondrion, complete genome	16,517 bp circular DNA	NC_045921.1 GI:1812094577
Discogobio laticeps mitochondrion, complete genome	16,596 bp circular DNA	NC_045918.1 GI:1812094438
Dryophytes versicolor mitochondrion, complete genome	18,800 bp circular DNA	NC_045917.1 GI:1812094412
Semilabeo notabilis mitochondrion, complete genome	16,599 bp circular DNA	NC_045916.1 GI:1812094385
Suricata suricatta mitochondrion, complete genome	16,914 bp circular DNA	NC_045900.1 GI:1812093717
Sturisomatichthys panamense mitochondrion, complete genome	16,497 bp circular DNA	NC_045877.1 GI:1812092880
Myoxocephalus jaok mitochondrion, complete genome	16,653 bp circular DNA	NC_045875.1 GI:1812092823
Lycodes brevipes mitochondrion, complete genome	16,537 bp circular DNA	NC_045872.1 GI:1812092749
Vulpes bengalensis mitochondrion, complete genome	16,728 bp circular DNA	NC_045533.1 GI:1796333670
Hyelaphus porcinus mitochondrion, complete genome	16,374 bp circular DNA	NC_045532.1 GI:1796333656
Trimeresurus erythrurus mitochondrion, complete genome	17,225 bp circular DNA	NC_045531.1 GI:1796333642
Seicercus borealis mitochondrion, complete genome	16,881 bp circular DNA	NC_045526.1 GI:1796333498
Seicercus tenellipes mitochondrion, complete genome	16,904 bp circular DNA	NC_045525.1 GI:1796333484
Stigmatogobius pleurostigma mitochondrion, complete genome	16,494 bp circular DNA	NC_045524.1 GI:1796333470
Fulvetta ruficapilla mitochondrion, complete genome	16,941 bp circular DNA	NC_045401.1 GI:1783499052
Siva cyanouroptera mitochondrion, complete genome	17,862 bp circular DNA	NC_045387.1 GI:1783497862
Platanista gangetica mitochondrion, complete genome	16,360 bp circular DNA	NC_045383.1 GI:1783497586
Corvus pectoralis mitochondrion, complete genome	16,857 bp circular DNA	NC_045381.1 GI:1783497558
Psittacula roseata mitochondrion, complete genome	16,814 bp circular DNA	NC_045379.1 GI:1783497457
Psittacula alexandri mitochondrion, complete genome	16,883 bp circular DNA	NC_045378.1 GI:1783497443
Aptenodytes patagonicus mitochondrion, complete genome	17,477 bp circular DNA	NC_045377.1 GI:1783497429
Dendrocitta formosae mitochondrion, complete genome	16,875 bp circular DNA	NC_045376.1 GI:1783497415
Muscicapa latirostris mitochondrion, complete genome	18,026 bp circular DNA	NC_045375.1 GI:1783497401
Muscicapa sibirica mitochondrion, complete genome	17,879 bp circular DNA	NC_045374.1 GI:1783497387
Mareca strepera mitochondrion, complete genome	16,600 bp circular DNA	NC_045373.1 GI:1783497373
Picus canus mitochondrion, complete genome	17,103 bp circular DNA	NC_045372.1 GI:1783497359
Aratinga nenday mitochondrion, complete genome	16,983 bp circular DNA	NC_045371.1 GI:1783497345
Rupicola peruvianus mitochondrion, complete genome	17,035 bp circular DNA	NC_045370.1 GI:1783497331
Agapornis lilianae mitochondrion, complete genome	16,720 bp circular DNA	NC_045369.1 GI:1783497317
Agapornis pullarius mitochondrion, complete genome	16,722 bp circular DNA	NC_045368.1 GI:1783497303
Agapornis nigrigenis mitochondrion, complete genome	16,718 bp circular DNA	NC_045367.1 GI:1783497289
Dromaius baudinianus mitochondrion, complete genome	16,713 bp circular DNA	NC_045365.1 GI:1783497261
Accipiter trivirgatus mitochondrion, complete genome	18,454 bp circular DNA	NC_045364.1 GI:1783497247
Cryodraco antarcticus mitochondrion, complete genome	17,857 bp circular DNA	NC_045285.1 GI:1783490888
Sterna paradisaea mitochondrion, complete genome	16,708 bp circular DNA	NC_045282.1 GI:1783490774
Microphysogobio rapidus mitochondrion, complete genome	16,603 bp circular DNA	NC_045250.1 GI:1783488324
Cottiusculus nihonkaiensis mitochondrion, complete genome	16,612 bp circular DNA	NC_045245.1 GI:1783488254
Nothobranchius nubaensis mitochondrion, complete genome	19,116 bp circular DNA	NC_044427.1 GI:1735235846
Iksookimia yongdokensis mitochondrion, complete genome	16,640 bp circular DNA	NC_045225.1 GI:1778128662
Microphysogobio jeoni mitochondrion, complete genome	16,820 bp circular DNA	NC_045224.1 GI:1778128648
Arius maculatus mitochondrion, complete genome	16,710 bp circular DNA	NC_045222.1 GI:1778128620
Lactarius lactarius mitochondrion, complete genome	16,552 bp circular DNA	NC_045221.1 GI:1778128606
Lepidotrigla kanagashira mitochondrion, complete genome	16,504 bp circular DNA	NC_045220.1 GI:1778128592
Glyptothorax annandalei mitochondrion, complete genome	16,541 bp circular DNA	NC_045214.1 GI:1778128433
Creteuchiloglanis kamengensis mitochondrion, complete genome	16,589 bp circular DNA	NC_045213.1 GI:1778128419
Hynobius unisacculus mitochondrion, complete genome	16,413 bp circular DNA	NC_045210.1 GI:1778128305
Capricornis rubidus mitochondrion, complete genome	16,524 bp circular DNA	NC_045205.1 GI:1778128235
Hypostomus francisci mitochondrion, complete genome	16,541 bp circular DNA	NC_045188.1 GI:1778127776
Muscicapa griseisticta mitochondrion, complete genome	17,897 bp circular DNA	NC_045181.1 GI:1778127440
Crocodylus porosus mitochondrion, complete genome	16,916 bp circular DNA	NC_008143.1 GI:108802842
Microhyla fissipes mitochondrion, complete genome	16,723 bp circular DNA	NC_045110.1 GI:1770693626
Ara macao mitochondrion, complete genome	16,970 bp circular DNA	NC_045076.1 GI:1770691503
Rucervus duvaucelii branderi mitochondrion, complete genome	16,407 bp circular DNA	NC_045060.1 GI:1770690743
Aquila nipalensis mitochondrion, complete genome	18,450 bp circular DNA	NC_045042.1 GI:1770689647
Cynoglossus senegalensis mitochondrion, complete genome	16,519 bp circular DNA	NC_045034.1 GI:1770689365
Hippocampus hippocampus mitochondrion, complete genome	16,529 bp circular DNA	NC_045033.1 GI:1770689351
Garra tibetana mitochondrion, complete genome	16,861 bp circular DNA	NC_045032.1 GI:1770689337
Daubentonia madagascariensis mitochondrion, complete genome	16,620 bp circular DNA	NC_010299.1 GI:166851876
Astyanax giton mitochondrion, complete genome	16,643 bp circular DNA	NC_044970.1 GI:1758122894
Oligosarcus argenteus mitochondrion, complete genome	16,711 bp circular DNA	NC_044969.1 GI:1758122880
Xerotyphlops vermicularis mitochondrion, complete genome	16,568 bp circular DNA	NC_044967.1 GI:1758122780
Macrovipera schweizeri mitochondrion, complete genome	17,152 bp circular DNA	NC_044966.1 GI:1758122766
Rhinogobius leavelli mitochondrion, complete genome	16,499 bp circular DNA	NC_044964.1 GI:1758122662
Amolops granulosus mitochondrion, complete genome	17,785 bp circular DNA	NC_044901.1 GI:1751537880
Iguana delicatissima mitochondrion, complete genome	16,615 bp circular DNA	NC_044899.1 GI:1751537781
Hemibagrus nemurus mitochondrion, complete genome	16,526 bp circular DNA	NC_044863.1 GI:1751536689
Halicampus grayi mitochondrion, complete genome	17,059 bp circular DNA	NC_044796.1 GI:1747452558
Anarrhichthys ocellatus mitochondrion, complete genome	16,506 bp circular DNA	NC_044782.1 GI:1747452161
Pristolepis rubripinnis mitochondrion, complete genome	16,622 bp circular DNA	NC_044771.1 GI:1747451600
Hemiscyllium ocellatum mitochondrion, complete genome	16,728 bp circular DNA	NC_044745.1 GI:1747255367
Polyplectron malacense mitochondrion, complete genome	16,691 bp circular DNA	NC_044743.1 GI:1747255339
Asterorhombus intermedius mitochondrion, complete genome	16,886 bp circular DNA	NC_044725.1 GI:1747254006
Pseudotolithus elongatus mitochondrion, complete genome	16,497 bp circular DNA	NC_044717.1 GI:1747253822
Luciogobius elongatus mitochondrion, complete genome	16,486 bp circular DNA	NC_044716.1 GI:1747253808
Luciogobius grandis mitochondrion, complete genome	16,477 bp circular DNA	NC_044715.1 GI:1747253794
Tringa guttifer mitochondrion, complete genome	16,835 bp circular DNA	NC_044665.1 GI:1747251184
Tringa nebularia mitochondrion, complete genome	16,682 bp circular DNA	NC_044651.1 GI:1747250989
Decapterus tabl mitochondrion, complete genome	16,545 bp circular DNA	NC_044650.1 GI:1747250975
Leuresthes tenuis mitochondrion, complete genome	16,719 bp circular DNA	NC_044649.1 GI:1747250961
Tringa totanus mitochondrion, complete genome	16,818 bp circular DNA	NC_044648.1 GI:1747250947
Geoemyda spengleri mitochondrion, complete genome	17,448 bp circular DNA	NC_044641.1 GI:1747250635
Arnoglossus tenuis mitochondrion, complete genome	17,556 bp circular DNA	NC_044494.1 GI:1735238417
Psettina iijimae mitochondrion, complete genome	18,080 bp circular DNA	NC_044493.1 GI:1735238403
Miniopterus fuliginosus mitochondrion, complete genome	16,961 bp circular DNA	NC_044489.1 GI:1735238205
Pyxicephalus adspersus mitochondrion, complete genome	24,317 bp circular DNA	NC_044480.1 GI:1735237720
Sardinella fijiensis mitochondrion, complete genome	16,651 bp circular DNA	NC_044472.1 GI:1735237177
Aphyosemion cameronense mitochondrion, complete genome	16,522 bp circular DNA	NC_044461.1 GI:1735236322
Nothobranchius foerschi strain Soga mitochondrion, complete genome	17,227 bp circular DNA	NC_044460.1 GI:1735236308
Nothobranchius thierryi strain Ada mitochondrion, complete genome	17,206 bp circular DNA	NC_044459.1 GI:1735236294
Scriptaphyosemion cauveti strain Kindia mitochondrion, complete genome	16,483 bp circular DNA	NC_044458.1 GI:1735236280
Nothobranchius kafuensis strain Kayuni state farm mitochondrion, complete genome	17,536 bp circular DNA	NC_044457.1 GI:1735236266
Epiplatys grahami mitochondrion, complete genome	16,548 bp circular DNA	NC_044456.1 GI:1735236252
Nimbapanchax leucopterygius strain Lola mitochondrion, complete genome	16,510 bp circular DNA	NC_044455.1 GI:1735236238
Aphyosemion gabunense mitochondrion, complete genome	16,502 bp circular DNA	NC_044452.1 GI:1735236196
Aphyosemion australe strain gold mitochondrion, complete genome	16,597 bp circular DNA	NC_044451.1 GI:1735236182
Fundulopanchax filamentosus strain Ikeja mitochondrion, complete genome	17,554 bp circular DNA	NC_044450.1 GI:1735236168
Pronothobranchius seymouri strain Accra mitochondrion, complete genome	17,014 bp circular DNA	NC_044449.1 GI:1735236154
Nothobranchius ocellatus strain Mkongo mitochondrion, complete genome	16,937 bp circular DNA	NC_044448.1 GI:1735236140
Nimbapanchax petersi strain Banco Park mitochondrion, complete genome	16,472 bp circular DNA	NC_044447.1 GI:1735236126
Epiplatys spilargyreius strain Pool Malebo mitochondrion, complete genome	16,522 bp circular DNA	NC_044446.1 GI:1735236112
Nothobranchius kuhntae strain MZCS528 mitochondrion, complete genome	19,801 bp circular DNA	NC_044445.1 GI:1735236098
Fundulopanchax sjostedti strain Niger Delta mitochondrion, complete genome	16,541 bp circular DNA	NC_044444.1 GI:1735236084
Aphyosemion kouamense mitochondrion, complete genome	16,519 bp circular DNA	NC_044443.1 GI:1735236070
Fundulopanchax gardneri strain Udi mountain mitochondrion, complete genome	16,722 bp circular DNA	NC_044442.1 GI:1735236056
Epiplatys lamottei strain GRC 90/178 mitochondrion, complete genome	16,523 bp circular DNA	NC_044440.1 GI:1735236028
Epiplatys guineensis mitochondrion, complete genome	16,632 bp circular DNA	NC_044439.1 GI:1735236014
Nothobranchius vosseleri strain TNKS 2013/35 mitochondrion, complete genome	18,585 bp circular DNA	NC_044438.1 GI:1735236000
Scriptaphyosemion schmitti strain Juarzon mitochondrion, complete genome	16,468 bp circular DNA	NC_044437.1 GI:1735235986
Fundulopanchax scheeli mitochondrion, complete genome	16,455 bp circular DNA	NC_044436.1 GI:1735235972
Epiplatys togolensis strain Palime mitochondrion, complete genome	16,558 bp circular DNA	NC_044434.1 GI:1735235944
Aplocheilus lineatus mitochondrion, complete genome	16,554 bp circular DNA	NC_044433.1 GI:1735235930
Fundulopanchax amieti strain C89/31 mitochondrion, complete genome	16,492 bp circular DNA	NC_044432.1 GI:1735235916
Scriptaphyosemion bertholdi mitochondrion, complete genome	16,467 bp circular DNA	NC_044431.1 GI:1735235902
Scriptaphyosemion guignardi strain Sougueta mitochondrion, complete genome	16,459 bp circular DNA	NC_044429.1 GI:1735235874
Aphyosemion kunzi strain aquarium_Collier mitochondrion, complete genome	17,154 bp circular DNA	NC_044428.1 GI:1735235860
Epiplatys dageti mitochondrion, complete genome	16,575 bp circular DNA	NC_044426.1 GI:1735235832
Ochotona dauurica mitochondrion, complete genome	17,293 bp circular DNA	NC_044120.1 GI:1714605072
Lutjanus carponotatus mitochondrion, complete genome	16,514 bp circular DNA	NC_044104.1 GI:1714604330
Dentex angolensis mitochondrion, complete genome	16,581 bp circular DNA	NC_044097.1 GI:1714604119
Percina brevicauda mitochondrion, complete genome	16,608 bp circular DNA	NC_044075.1 GI:1714603685
Sinocyclocheilus huizeensis mitochondrion, complete genome	16,585 bp circular DNA	NC_044072.1 GI:1714603671
Sorex daphaenodon mitochondrion, complete genome	17,407 bp circular DNA	NC_044107.1 GI:1714236282
Poicephalus senegalus mitochondrion, complete genome	18,022 bp circular DNA	NC_044083.1 GI:1714234679
Scoliodon laticaudus mitochondrion, complete genome	16,695 bp circular DNA	NC_042504.1 GI:1679362932
Bombina bombina mitochondrion, complete genome	17,154 bp circular DNA	NC_042501.1 GI:1679362890
Epinephelus fuscoguttatus x Epinephelus tukula mitochondrion, complete genome	16,629 bp circular DNA	NC_042416.1 GI:1678641920
Montifringilla henrici mitochondrion, complete genome	16,924 bp circular DNA	NC_042414.1 GI:1678641830
Psittacula derbiana mitochondrion, complete genome	16,887 bp circular DNA	NC_042409.1 GI:1678641698
Acheilognathus tonkinensis mitochondrion, complete genome	16,767 bp circular DNA	NC_042407.1 GI:1678641599
Cyprinus carpio x Megalobrama amblycephala mitochondrion, complete genome	16,580 bp circular DNA	NC_042402.1 GI:1678641293
Malayopython reticulatus mitochondrion, complete genome	17,641 bp circular DNA	NC_042397.1 GI:1678641010
Protosalanx chinensis mitochondrion, complete genome	16,879 bp circular DNA	NC_042393.1 GI:1678640870
Pachypanchax playfairii strain SEY 05 mitochondrion, complete genome	16,561 bp circular DNA	NC_044380.1 GI:1735234707
Amblypharyngodon mola mitochondrion, complete genome	16,545 bp circular DNA	NC_043864.1 GI:1707511576
Bothrocara hollandi mitochondrion, complete genome	16,732 bp circular DNA	NC_043859.1 GI:1707511234
Leiopotherapon unicolor mitochondrion, complete genome	16,493 bp circular DNA	NC_043855.1 GI:1707510971
Misgurnus anguillicaudatus x Misgurnus bipartitus mitochondrion, complete genome	16,647 bp circular DNA	NC_043847.1 GI:1707510785
Poroderma pantherinum mitochondrion, complete genome	16,686 bp circular DNA	NC_043830.1 GI:1707509966
Odorrana livida mitochondrion, complete genome	16,057 bp circular DNA	NC_043768.1 GI:1707505437
Dicrurus hottentottus mitochondrion, complete genome	16,963 bp circular DNA	NC_043948.1 GI:1707504962
Budorcas taxicolor taxicolor mitochondrion, complete genome	16,584 bp circular DNA	NC_043930.1 GI:1707503503
Amblyglyphidodon curacao mitochondrion, complete genome	16,612 bp circular DNA	NC_043918.1 GI:1707502657
Scolopsis ciliata mitochondrion, complete genome	16,733 bp circular DNA	NC_043917.1 GI:1707502643
Lutjanus fulviflamma mitochondrion, complete genome	16,512 bp circular DNA	NC_043916.1 GI:1707502629
Sinocyclocheilus qujingensis mitochondrion, complete genome	16,588 bp circular DNA	NC_043910.1 GI:1707502392
Paracheirodon axelrodi mitochondrion, complete genome	17,100 bp circular DNA	NC_043904.1 GI:1707502118
Takifugu obscurus x Takifugu rubripes mitochondrion, complete genome	16,443 bp circular DNA	NC_043900.1 GI:1707501918
Daption capense mitochondrion, complete genome	17,312 bp circular DNA	NC_043899.1 GI:1707501904
Arctictis binturong albifrons mitochondrion, complete genome	16,642 bp circular DNA	NC_043895.1 GI:1707501737
Lutjanus vitta mitochondrion, complete genome	16,498 bp circular DNA	NC_042930.1 GI:1693303424
Gephyrocharax atracaudatus mitochondrion, complete genome	17,049 bp circular DNA	NC_042882.1 GI:1693299149
Polypedates braueri mitochondrion, complete genome	19,904 bp circular DNA	NC_042797.1 GI:1693293504
Hippocampus capensis mitochondrion, complete genome	16,529 bp circular DNA	NC_042791.1 GI:1693293084
Psittacula eupatria mitochondrion, complete genome	17,139 bp circular DNA	NC_042765.1 GI:1693291463
Crocidura fuliginosa mitochondrion, complete genome	16,967 bp circular DNA	NC_042762.1 GI:1693291332
Sitta nagaensis mitochondrion, complete genome	16,828 bp circular DNA	NC_042731.1 GI:1693289872
Sitta himalayensis mitochondrion, complete genome	16,822 bp circular DNA	NC_042730.1 GI:1693289854
Stolephorus insularis mitochondrion, complete genome	16,711 bp circular DNA	NC_042729.1 GI:1693289836
Engraulis ringens mitochondrion, complete genome	16,690 bp circular DNA	NC_042728.1 GI:1693289819
Chrysichthys nigrodigitatus mitochondrion, complete genome	16,514 bp circular DNA	NC_042721.1 GI:1693289381
Sinorhodeus microlepis mitochondrion, complete genome	16,591 bp circular DNA	NC_042717.1 GI:1693289086
Stolephorus waitei mitochondrion, complete genome	16,681 bp circular DNA	NC_042684.1 GI:1693286566
Moschus leucogaster mitochondrion, complete genome	16,431 bp circular DNA	NC_042604.1 GI:1682360029
Conepatus chinga mitochondrion, complete genome	16,513 bp circular DNA	NC_042596.1 GI:1682359943
Hyporhamphus limbatus mitochondrion, complete genome	16,508 bp circular DNA	NC_042260.1 GI:1642526488
Hyporhamphus dussumieri mitochondrion, complete genome	16,542 bp circular DNA	NC_042259.1 GI:1642526474
Hoplobatrachus chinensis x Hoplobatrachus rugulosus mitochondrion, complete genome	20,282 bp circular DNA	NC_042258.1 GI:1642526459
Carcharhinus falciformis mitochondrion, complete genome	16,677 bp circular DNA	NC_042256.1 GI:1642526374
Marmota flaviventris mitochondrion, complete genome	16,438 bp circular DNA	NC_042243.1 GI:1642525591
Rana temporaria mitochondrion, complete genome	16,061 bp circular DNA	NC_042226.1 GI:1642524534
Mesoplodon bidens mitochondrion, complete genome	16,347 bp circular DNA	NC_042218.1 GI:1642523983
Mesoplodon mirus mitochondrion, complete genome	16,342 bp circular DNA	NC_042217.1 GI:1642523969
Channa punctata mitochondrion, complete genome	16,409 bp circular DNA	NC_042213.1 GI:1642523913
Ompok pabda mitochondrion, complete genome	16,512 bp circular DNA	NC_042212.1 GI:1642523899
Euchiloglanis davidi mitochondrion, complete genome	16,569 bp circular DNA	NC_042210.1 GI:1642523796
Yunnanilus sichuanensis mitochondrion, complete genome	16,571 bp circular DNA	NC_042209.1 GI:1642523782
Etheostoma spectabile mitochondrion, complete genome	16,539 bp circular DNA	NC_042203.1 GI:1642523036
Sorex minutissimus mitochondrion, complete genome	17,038 bp circular DNA	NC_042196.1 GI:1642522046
Salvelinus fontinalis x Salvelinus malma mitochondrion, complete genome	16,622 bp circular DNA	NC_042195.1 GI:1642521931
Culicicapa ceylonensis mitochondrion, complete genome	16,851 bp circular DNA	NC_042191.1 GI:1642521191
Myoxocephalus scorpius mitochondrion, complete genome	16,626 bp circular DNA	NC_042186.1 GI:1642520750
Trichiurus haumela mitochondrion, complete genome	16,855 bp circular DNA	NC_042168.1 GI:1642519614
Jaydia lineata mitochondrion, complete genome	16,506 bp circular DNA	NC_041647.1 GI:1610635299
Ectophylla alba mitochondrion, complete genome	16,656 bp circular DNA	NC_041639.1 GI:1610634767
Myotis frater mitochondrion, complete genome	17,089 bp circular DNA	NC_041638.1 GI:1610634751
Rallus aquaticus mitochondrion, complete genome	17,149 bp circular DNA	NC_041578.1 GI:1610629407
Gallirallus striatus mitochondrion, complete genome	17,647 bp circular DNA	NC_041577.1 GI:1610629391
Hydrophasianus chirurgus mitochondrion, complete genome	16,855 bp circular DNA	NC_041576.1 GI:1610629376
Crotalus adamanteus mitochondrion, complete genome	17,242 bp circular DNA	NC_041524.1 GI:1610625318
Elephantulus edwardii mitochondrion, complete genome	16,552 bp circular DNA	NC_041486.1 GI:1610622438
Pseudobagrus pratti mitochondrion, complete genome	16,533 bp circular DNA	NC_041443.1 GI:1610618931
Hippocampus camelopardalis mitochondrion, complete genome	16,523 bp circular DNA	NC_041429.1 GI:1610617812
Pseudis tocantins mitochondrion, complete genome	15,564 bp circular DNA	NC_041426.1 GI:1610617671
Otus sunia mitochondrion, complete genome	17,835 bp circular DNA	NC_041422.1 GI:1610617534
Kogia sima mitochondrion, complete genome	16,403 bp circular DNA	NC_041303.1 GI:1600730563
Psittacara leucophthalmus mitochondrion, complete genome	16,966 bp circular DNA	NC_041257.1 GI:1600727585
Hydrobates castro mitochondrion, complete genome	17,065 bp circular DNA	NC_041251.1 GI:1600727180
Microtus agrestis mitochondrion, complete genome	16,297 bp circular DNA	NC_041250.1 GI:1600727166
Gasterosteus aculeatus mitochondrion, complete genome	16,543 bp circular DNA	NC_041244.1 GI:1600726832
Artamus cinereus mitochondrion, complete genome	16,896 bp circular DNA	NC_041197.1 GI:1593555270
Paratrypauchen microcephalus mitochondrion, complete genome	16,552 bp circular DNA	NC_041195.1 GI:1593555242
Halichoeres nigrescens mitochondrion, complete genome	17,252 bp circular DNA	NC_041194.1 GI:1593555228
Acentrogobius caninus mitochondrion, complete genome	16,614 bp circular DNA	NC_041193.1 GI:1593555214
Abudefduf bengalensis mitochondrion, complete genome	16,776 bp circular DNA	NC_041192.1 GI:1593555200
Gavia arctica mitochondrion, complete genome	17,066 bp circular DNA	NC_041165.1 GI:1593553006
Nyctalus plancyi mitochondrion, complete genome	17,494 bp circular DNA	NC_041160.1 GI:1593552714
Isopachys gyldenstolpei mitochondrion, complete genome	17,210 bp circular DNA	NC_041147.1 GI:1593552331
Blarinella wardi mitochondrion, complete genome	16,951 bp circular DNA	NC_041145.1 GI:1593552232
Uropsilus andersoni mitochondrion, complete genome	16,528 bp circular DNA	NC_041144.1 GI:1593552218
Trochalopteron milnei mitochondrion, complete genome	17,871 bp circular DNA	NC_041141.1 GI:1593552176
Sphenomorphus incognitus mitochondrion, complete genome	17,417 bp circular DNA	NC_041124.1 GI:1593550865
Dendrocopos canicapillus mitochondrion, complete genome	16,843 bp circular DNA	NC_041121.1 GI:1593550748
Charadrius alexandrinus mitochondrion, complete genome	16,905 bp circular DNA	NC_041118.1 GI:1593550633
Cardellina canadensis mitochondrion, complete genome	16,807 bp circular DNA	NC_041111.1 GI:1593550385
Anthus richardi mitochondrion, complete genome	16,871 bp circular DNA	NC_041109.1 GI:1593550283
Engraulis mordax mitochondrion, complete genome	16,664 bp circular DNA	NC_041097.1 GI:1593549720
Geochelone elegans mitochondrion, complete genome	16,446 bp circular DNA	NC_041096.1 GI:1593549706
Turdus kessleri mitochondrion, complete genome	16,754 bp circular DNA	NC_041095.1 GI:1593549692
Chloris sinica mitochondrion, complete genome	16,812 bp circular DNA	NC_041094.1 GI:1593549678
Aratinga solstitialis mitochondrion, complete genome	16,984 bp circular DNA	NC_026039.1 GI:745999273
Guaruba guarouba mitochondrion, complete genome	17,008 bp circular DNA	NC_026031.1 GI:745999189
Mergus merganser mitochondrion, complete genome	16,630 bp circular DNA	NC_040986.1 GI:1583107605
Yuhina nigrimenta mitochondrion, complete genome	17,817 bp circular DNA	NC_040991.1 GI:1583107105
Calidris ruficollis mitochondrion, complete genome	16,860 bp circular DNA	NC_040990.1 GI:1583107091
Carpodacus rubicilloides mitochondrion, complete genome	16,805 bp circular DNA	NC_040975.1 GI:1583106545
Acanthopagrus schlegelii x Pagrus major mitochondrion, complete genome	16,649 bp circular DNA	NC_040957.1 GI:1583105647
Rhagologus leucostigma mitochondrion, complete genome	17,044 bp circular DNA	NC_040956.1 GI:1583105633
Rattus nitidus mitochondrion, complete genome	16,297 bp circular DNA	NC_040919.1 GI:1583103306
Parus major mitochondrion, complete genome	16,777 bp circular DNA	NC_040875.1 GI:1573132663
Chaetodon octofasciatus mitochondrion, complete genome	16,485 bp circular DNA	NC_040865.1 GI:1573131953
Cheilodipterus quinquelineatus mitochondrion, complete genome	16,537 bp circular DNA	NC_040863.1 GI:1573131939
Lophophorus impejanus mitochondrion, complete genome	16,709 bp circular DNA	NC_040850.1 GI:1573131500
Chrysiptera biocellata mitochondrion, complete genome	16,935 bp circular DNA	NC_040304.1 GI:1567482666
Microphysogobio sp. XZ-2015 mitochondrion, complete genome	16,607 bp circular DNA	NC_040303.1 GI:1567482641
Homatula berezowskii mitochondrion, complete genome	16,570 bp circular DNA	NC_040302.1 GI:1567482620
Nycticebus coucang insularis mitochondrion, complete genome	16,765 bp circular DNA	NC_040292.1 GI:1567481465
Oenanthe isabellina mitochondrion, complete genome	16,812 bp circular DNA	NC_040290.1 GI:1567481340
Peromyscus maniculatus bairdii strain BW stock mitochondrion, complete genome	16,322 bp circular DNA	NC_039921.1 GI:1526689718
Epinephelus moara x Epinephelus tukula mitochondrion, complete genome	16,695 bp circular DNA	NC_040225.1 GI:1552776594
Homo sapiens neanderthalensis mitochondrion, complete genome	16,565 bp circular DNA	NC_011137.1 GI:196123578
Gorilla gorilla mitochondrion, complete genome	16,364 bp circular DNA	NC_001645.1 GI:5835149
Limnonectes fujianensis mitochondrion, complete genome	18,293 bp circular DNA	NC_007440.2 GI:1559969291
Hydrodamalis gigas mitochondrion, complete genome	16,872 bp circular DNA	NC_040161.1 GI:1535792032
Eolophus roseicapillus mitochondrion, complete genome	18,982 bp circular DNA	NC_040154.1 GI:1535791457
Cacatua pastinator mitochondrion, complete genome	19,041 bp circular DNA	NC_040142.1 GI:1535790845
Neodon fuscus mitochondrion, complete genome	16,328 bp circular DNA	NC_040138.1 GI:1535790716
Erythrogenys gravivox mitochondrion, complete genome	16,963 bp circular DNA	NC_040006.1 GI:1526694852
Indicator xanthonotus mitochondrion, complete genome	17,603 bp circular DNA	NC_040005.1 GI:1526694838
Ardea insignis mitochondrion, complete genome	18,656 bp circular DNA	NC_040004.1 GI:1526694824
Gobiopterus lacustris mitochondrion, complete genome	16,593 bp circular DNA	NC_040003.1 GI:1526694810
Ochotona koslowi mitochondrion, complete genome	16,909 bp circular DNA	NC_039987.1 GI:1526693647
Rhyticeros undulatus mitochondrion, complete genome	17,842 bp circular DNA	NC_039950.1 GI:1526691143
Glyptothorax laosensis mitochondrion, complete genome	16,539 bp circular DNA	NC_039702.1 GI:1511254739
Oostethus manadensis mitochondrion, complete genome	16,527 bp circular DNA	NC_039701.1 GI:1511254725
Budorcas taxicolor tibetana mitochondrion, complete genome	16,665 bp circular DNA	NC_039686.1 GI:1511254446
Neotoma magister mitochondrion, complete genome	16,310 bp circular DNA	NC_039670.1 GI:1511254184
Eudorcas thomsonii mitochondrion, complete genome	16,761 bp circular DNA	NC_039669.1 GI:1511254170
Glyptothorax longinema mitochondrion, complete genome	16,537 bp circular DNA	NC_039896.1 GI:1511252078
Glyptothorax lanceatus mitochondrion, complete genome	16,541 bp circular DNA	NC_039895.1 GI:1511252064
Glyptothorax granosus mitochondrion, complete genome	16,540 bp circular DNA	NC_039894.1 GI:1511252050
Dunckerocampus dactyliophorus mitochondrion, complete genome	16,661 bp circular DNA	NC_039893.1 GI:1511252036
Anser albifrons frontalis mitochondrion, complete genome	16,740 bp circular DNA	NC_039888.1 GI:1511251967
Perdix perdix mitochondrion, complete genome	16,699 bp circular DNA	NC_039843.1 GI:1511250544
Falco amurensis mitochondrion, complete genome	17,464 bp circular DNA	NC_039842.1 GI:1511250530
Carinotetraodon travancoricus mitochondrion, complete genome	16,487 bp circular DNA	NC_039822.1 GI:1511249822
Tanakia latimarginata mitochondrion, complete genome	16,568 bp circular DNA	NC_039820.1 GI:1511249723
Thryssa vitrirostris mitochondrion, complete genome	16,975 bp circular DNA	NC_039819.1 GI:1511249709
Lanius tigrinus mitochondrion, complete genome	16,817 bp circular DNA	NC_039818.1 GI:1511249695
Geospiza magnirostris mitochondrion, complete genome	16,798 bp circular DNA	NC_039770.1 GI:1511246485
Sinocyclocheilus wumengshanensis mitochondrion, complete genome	16,585 bp circular DNA	NC_039769.1 GI:1511246471
Mantella baroni mitochondrion, complete genome	20,945 bp circular DNA	NC_039758.1 GI:1511245839
Macropus fuliginosus mitochondrion, complete genome	16,881 bp circular DNA	NC_039717.1 GI:1511242677
Bothrops diporus mitochondrion, complete genome	17,642 bp circular DNA	NC_039649.1 GI:1509842876
Bothrops pubescens mitochondrion, complete genome	17,694 bp circular DNA	NC_039648.1 GI:1509842860
Talpa occidentalis mitochondrion, complete genome	16,962 bp circular DNA	NC_039630.1 GI:1509841945
Mustelus mustelus mitochondrion, complete genome	16,755 bp circular DNA	NC_039629.1 GI:1509841926
Paradoxurus hermaphroditus mitochondrion, complete genome	16,706 bp circular DNA	NC_039591.1 GI:1509839004
Glyptothorax macromaculatus mitochondrion, complete genome	16,535 bp circular DNA	NC_039561.1 GI:1509836727
Nilssonia nigricans mitochondrion, complete genome	16,796 bp circular DNA	NC_039559.1 GI:1509836693
Sardinella lemuru mitochondrion, complete genome	16,616 bp circular DNA	NC_039553.1 GI:1509836270
Chionodraco rastrospinosus mitochondrion, complete genome	17,598 bp circular DNA	NC_039543.1 GI:1509836086
Niltava davidi mitochondrion, complete genome	16,770 bp circular DNA	NC_039538.1 GI:1509835917
Picumnus innominatus mitochondrion, complete genome	17,180 bp circular DNA	NC_039537.1 GI:1509835901
Paradoxornis gularis mitochondrion, complete genome	17,109 bp circular DNA	NC_039536.1 GI:1509835883
Pseudocalotes microlepis mitochondrion, complete genome	17,873 bp circular DNA	NC_039453.1 GI:1488178255
Pristis pristis mitochondrion, complete genome	16,912 bp circular DNA	NC_039438.1 GI:1488177596
Ovis dalli mitochondrion, complete genome	16,464 bp circular DNA	NC_039432.1 GI:1488177217
Ovis nivicola lydekkeri mitochondrion, complete genome	16,471 bp circular DNA	NC_039431.1 GI:1488177203
Hyporhamphus quoyi mitochondrion, complete genome	16,525 bp circular DNA	NC_039423.1 GI:1488176759
Kaloula verrucosa mitochondrion, complete genome	17,061 bp circular DNA	NC_039411.1 GI:1488176087
Cheilopogon spilonotopterus mitochondrion, complete genome	16,527 bp circular DNA	NC_039400.1 GI:1488175892
Ixos mcclellandii mitochondrion, complete genome	17,838 bp circular DNA	NC_039396.1 GI:1488175836
Yunnanilus jinxiensis mitochondrion, complete genome	16,561 bp circular DNA	NC_039380.1 GI:1482419700
Hirundichthys rondeletii mitochondrion, complete genome	16,524 bp circular DNA	NC_039357.1 GI:1478003868
Cheilopogon pinnatibarbatus mitochondrion, complete genome	16,532 bp circular DNA	NC_039356.1 GI:1478003845
Proechimys semispinosus calidior mitochondrion, complete genome	16,569 bp circular DNA	NC_039102.1 GI:1464311773
Capreolus pygargus tianschanicus mitochondrion, complete genome	16,357 bp circular DNA	NC_039093.1 GI:1464315120
Microhyla taraiensis mitochondrion, complete genome	16,764 bp circular DNA	NC_039176.1 GI:1464314849
Meles leucurus mitochondrion, complete genome	16,529 bp circular DNA	NC_039173.1 GI:1464314781
Chaenodraco wilsoni mitochondrion, complete genome	17,432 bp circular DNA	NC_039158.1 GI:1464314380
Oreonectes daqikongensis mitochondrion, complete genome	16,578 bp circular DNA	NC_039131.1 GI:1464312361
Myloplus rubripinnis mitochondrion, complete genome	16,662 bp circular DNA	NC_039115.1 GI:1464311955
Myleus cf. schomburgkii XL-2018 mitochondrion, complete genome	16,666 bp circular DNA	NC_039114.1 GI:1464311941
Metynnis hypsauchen mitochondrion, complete genome	16,737 bp circular DNA	NC_039113.1 GI:1464311927
Rhizomys sumatrensis mitochondrion, complete genome	16,672 bp circular DNA	NC_039104.1 GI:1464311801
Proechimys guyannensis mitochondrion, complete genome	16,823 bp circular DNA	NC_039098.1 GI:1464311717
Tringa glareola mitochondrion, complete genome	16,804 bp circular DNA	NC_039096.1 GI:1464311689
Gyps himalayensis mitochondrion, complete genome	17,381 bp circular DNA	NC_039095.1 GI:1464311675
Nanorana ventripunctata mitochondrion, complete genome	18,373 bp circular DNA	NC_039094.1 GI:1464311661
Buceros bicornis mitochondrion, complete genome	17,117 bp circular DNA	NC_038201.1 GI:1442329436
Anomalurus pusillus mitochondrion, complete genome	16,773 bp circular DNA	NC_038174.1 GI:1442328744
Thryssa setirostris mitochondrion, complete genome	16,926 bp circular DNA	NC_038196.1 GI:1442313168
Anomalurus beecrofti mitochondrion, complete genome	16,820 bp circular DNA	NC_038171.1 GI:1442313010
Zenkerella insignis mitochondrion, complete genome	16,684 bp circular DNA	NC_038163.1 GI:1442312701
Idiurus macrotis mitochondrion, complete genome	16,927 bp circular DNA	NC_038162.1 GI:1442312660
Neoceratias spinifer mitochondrion, complete genome	16,417 bp circular DNA	NC_013864.1 GI:289183007
Anthracoceros coronatus mitochondrion, complete genome	17,216 bp circular DNA	NC_038152.1 GI:1436053784
Misgurnus mizolepis mitochondrion, complete genome	16,571 bp circular DNA	NC_038151.1 GI:1436053770
Microhyla mixtura mitochondrion, complete genome	16,729 bp circular DNA	NC_038130.1 GI:1436053133
Tragelaphus buxtoni mitochondrion, complete genome	16,601 bp circular DNA	NC_038064.1 GI:1436049783
Geophagus brasiliensis mitochondrion, complete genome	16,559 bp circular DNA	NC_031181.1 GI:1070111563
Serinus canaria mitochondrion, complete genome	16,805 bp circular DNA	NC_037521.1 GI:1381394712
Schizothorax taliensis mitochondrion, complete genome	16,578 bp circular DNA	NC_037516.1 GI:1381394363
Occidentarius platypogon mitochondrion, complete genome	16,714 bp circular DNA	NC_037469.1 GI:1381390783
Macaca mulatta vestita mitochondrion, complete genome	16,565 bp circular DNA	NC_037466.1 GI:1381390692
Porzana paykullii mitochondrion, complete genome	16,955 bp circular DNA	NC_037406.1 GI:1381386126
Ancherythroculter wangi mitochondrion, complete genome	16,622 bp circular DNA	NC_037405.1 GI:1381386108
Sarcocheilichthys davidi mitochondrion, complete genome	16,675 bp circular DNA	NC_037403.1 GI:1381386059
Microphysogobio kiatingensis mitochondrion, complete genome	16,603 bp circular DNA	NC_037402.1 GI:1381386037
Bufoceratias thele mitochondrion, complete genome	16,430 bp circular DNA	NC_013869.1 GI:289183077
Serrivomer sector mitochondrion, complete genome	16,099 bp circular DNA	NC_013436.1 GI:261866707
Hemiphaga novaeseelandiae mitochondrion, complete genome	17,264 bp circular DNA	NC_013244.1 GI:258649476
Cricetus cricetus mitochondrion, complete genome	16,263 bp circular DNA	NC_037888.1 GI:1418581445
Phractocephalus hemioliopterus mitochondrion, complete genome	16,491 bp circular DNA	NC_037886.1 GI:1418581417
Leontopithecus chrysopygus mitochondrion, complete genome	16,618 bp circular DNA	NC_037878.1 GI:1418580800
Sorex gracillimus mitochondrion, complete genome	17,002 bp circular DNA	NC_037859.1 GI:1418580534
Liza carinata mitochondrion, complete genome	16,835 bp circular DNA	NC_037847.1 GI:1418580239
Gerres filamentosus mitochondrion, complete genome	16,795 bp circular DNA	NC_037846.1 GI:1418580225
Toromys rhipidurus mitochondrion, complete genome	16,683 bp circular DNA	NC_037783.1 GI:1418578897
Toromys albiventris mitochondrion, complete genome	16,656 bp circular DNA	NC_037782.1 GI:1418578883
Pattonomys semivillosus mitochondrion, complete genome	16,553 bp circular DNA	NC_037781.1 GI:1418578869
Makalata macrura mitochondrion, complete genome	16,631 bp circular DNA	NC_037779.1 GI:1418578841
Echimys saturnus mitochondrion, complete genome	16,600 bp circular DNA	NC_037778.1 GI:1418578827
Dentex dentex mitochondrion, complete genome	16,656 bp circular DNA	NC_037755.1 GI:1418577480
Pagellus erythrinus mitochondrion, complete genome	16,828 bp circular DNA	NC_037732.1 GI:1418577013
Dentex gibbosus mitochondrion, complete genome	16,771 bp circular DNA	NC_037731.1 GI:1418576999
Prochilodus harttii mitochondrion, complete genome	16,697 bp circular DNA	NC_037715.1 GI:1418576362
Moschiola indica mitochondrion, complete genome	16,444 bp circular DNA	NC_037993.1 GI:1418586890
Halichoeres hartzfeldii mitochondrion, complete genome	16,481 bp circular DNA	NC_037708.1 GI:1418576117
Cheilinus fasciatus mitochondrion, complete genome	16,872 bp circular DNA	NC_037707.1 GI:1418576103
Emberiza leucocephalos mitochondrion, complete genome	16,754 bp circular DNA	NC_037692.1 GI:1418575399
Syngnathus schlegeli mitochondrion, complete genome	16,462 bp circular DNA	NC_037520.1 GI:1381394694
Streptopelia decaocto mitochondrion, complete genome	17,160 bp circular DNA	NC_037513.1 GI:1381394236
Psammomys obesus mitochondrion, complete genome	16,592 bp circular DNA	NC_037509.1 GI:1381394089
Pagellus acarne mitochondrion, complete genome	16,486 bp circular DNA	NC_037505.1 GI:1381393794
Salvelinus malma mitochondrion, complete genome	16,652 bp circular DNA	NC_037502.1 GI:1381393660
Urocissa caerulea mitochondrion, complete genome	16,928 bp circular DNA	NC_037486.1 GI:1381392825
Bagre panamensis mitochondrion, complete genome	16,718 bp circular DNA	NC_037470.1 GI:1381390810
Garrulax albogularis mitochondrion, complete genome	17,870 bp circular DNA	NC_037464.1 GI:1381390578
Eubalaena glacialis mitochondrion, complete genome	16,386 bp circular DNA	NC_037444.1 GI:1381389110
Macaca sinica mitochondrion, complete genome	16,525 bp circular DNA	NC_037437.1 GI:1381388595
Semilabeo obscurus mitochondrion, complete genome	16,598 bp circular DNA	NC_037408.1 GI:1381386255
Acheilognathus omeiensis mitochondrion, complete genome	16,774 bp circular DNA	NC_037404.1 GI:1381386082
Chelodina oblonga mitochondrion, complete genome	16,568 bp circular DNA	NC_037387.1 GI:1381385282
Chelodina pritchardi mitochondrion, complete genome	16,503 bp circular DNA	NC_037386.1 GI:1381385263
Chelodina parkeri mitochondrion, complete genome	16,523 bp circular DNA	NC_037385.1 GI:1381385246
Chelodina mccordi mitochondrion, complete genome	16,508 bp circular DNA	NC_037384.1 GI:1381385230
Chelodina expansa mitochondrion, complete genome	16,503 bp circular DNA	NC_037383.1 GI:1381385207
Tor douronensis mitochondrion, complete genome	16,586 bp circular DNA	NC_036512.1 GI:1315129832
Tor tambra mitochondrion, complete genome	16,581 bp circular DNA	NC_036511.1 GI:1315029213
Lateolabrax maculatus mitochondrion, complete genome	16,601 bp circular DNA	NC_018045.1 GI:391224019
Mene maculata mitochondrion, complete genome	16,733 bp circular DNA	NC_037220.1 GI:1369123172
Mobula thurstoni mitochondrion, complete genome	17,610 bp circular DNA	NC_037219.1 GI:1369123158
Sinocyclocheilus jii mitochondrion, complete genome	16,577 bp circular DNA	NC_037197.1 GI:1369122202
Clarias dussumieri mitochondrion, complete genome	16,514 bp circular DNA	NC_037193.1 GI:1369122065
Abrornis proregulus mitochondrion, complete genome	16,880 bp circular DNA	NC_037189.1 GI:1369121774
Oreinus molesworthi mitochondrion, complete genome	16,585 bp circular DNA	NC_037183.1 GI:1369121616
Sorex sinalis mitochondrion, complete genome	17,216 bp circular DNA	NC_037174.1 GI:1369121340
Rhinogobius rubromaculatus mitochondrion, complete genome	16,503 bp circular DNA	NC_037144.1 GI:1369119641
Exyrias puntang mitochondrion, complete genome	16,500 bp circular DNA	NC_037143.1 GI:1369119627
Brachygobius doriae mitochondrion, complete genome	16,472 bp circular DNA	NC_037142.1 GI:1369119613
Bathygobius coalitus mitochondrion, complete genome	16,681 bp circular DNA	NC_037141.1 GI:1369119599
Eleotris fusca mitochondrion, complete genome	16,521 bp circular DNA	NC_037140.1 GI:1369119585
Chrotopterus auritus mitochondrion, complete genome	16,707 bp circular DNA	NC_037132.1 GI:1369119473
Ochotona erythrotis mitochondrion, complete genome	16,663 bp circular DNA	NC_037186.1 GI:1369121732
Peromyscus leucopus strain GS16A1 stock mitochondrion, complete genome	16,326 bp circular DNA	NC_037180.1 GI:1369121574
Candidia barbatus mitochondrion, complete genome	16,608 bp circular DNA	NC_037156.1 GI:1369120019
Sardinella gibbosa mitochondrion, complete genome	16,658 bp circular DNA	NC_037131.1 GI:1369119459
Sterna hirundo mitochondrion, complete genome	16,707 bp circular DNA	NC_036345.1 GI:1284805023
Myotis ruber mitochondrion, complete genome	16,984 bp circular DNA	NC_036315.1 GI:1277626120
Leiodon cutcutia mitochondrion, complete genome	16,624 bp circular DNA	NC_015365.1 GI:327492933
Marilyna darwinii mitochondrion, complete genome	16,406 bp circular DNA	NC_015351.1 GI:327492751
Moxostoma poecilurum mitochondrion, complete genome	16,637 bp circular DNA	NC_008674.1 GI:119360497
Salarias fasciatus mitochondrion, complete genome	16,496 bp circular DNA	NC_004412.1 GI:25057924
Lateolabrax maculatus mitochondrion, complete genome	16,723 bp circular DNA	NC_029318.1 GI:1002160236
Periophthalmus minutus mitochondrion, complete genome	16,506 bp circular DNA	NC_037073.1 GI:1359487564
Sahyadria denisonii mitochondrion, complete genome	16,899 bp circular DNA	NC_021973.1 GI:529217614
Alepes djedaba mitochondrion, complete genome	16,563 bp circular DNA	NC_037049.1 GI:1347731889
Pseudobagrus medianalis mitochondrion, complete genome	16,647 bp circular DNA	NC_037048.1 GI:1347731875
Trachyrhamphus serratus mitochondrion, complete genome	16,956 bp circular DNA	NC_037047.1 GI:1347731861
Doryichthys boaja mitochondrion, complete genome	16,547 bp circular DNA	NC_037046.1 GI:1347731847
Syngnathoides biaculeatus mitochondrion, complete genome	16,479 bp circular DNA	NC_037045.1 GI:1347731833
Solegnathus hardwickii mitochondrion, complete genome	16,519 bp circular DNA	NC_037044.1 GI:1347731819
Oreochromis macrochir mitochondrion, complete genome	16,644 bp circular DNA	NC_037020.1 GI:1347730077
Oreochromis andersonii mitochondrion, complete genome	16,642 bp circular DNA	NC_037019.1 GI:1347730063
Mastomys natalensis mitochondrion, complete genome	16,215 bp circular DNA	NC_036995.1 GI:1347729056
Lophius piscatorius mitochondrion, complete genome	16,471 bp circular DNA	NC_036988.1 GI:1347728641
Vipera berus mitochondrion, complete genome	16,370 bp circular DNA	NC_036956.1 GI:1347726061
Mus pahari mitochondrion, complete genome	16,286 bp circular DNA	NC_036680.1 GI:1331211653
Centropyge vrolikii mitochondrion, complete genome	16,966 bp circular DNA	NC_036949.1 GI:1347725963
Channa gachua mitochondrion, complete genome	16,547 bp circular DNA	NC_036948.1 GI:1347725949
Schizothorax eurystomus mitochondrion, complete genome	16,588 bp circular DNA	NC_036933.1 GI:1347725027
Gadus macrocephalus mitochondrion, complete genome	16,569 bp circular DNA	NC_036931.1 GI:1347724927
Melanocorypha mongolica mitochondrion, complete genome	17,358 bp circular DNA	NC_036760.1 GI:1331216636
Schizothorax integrilabiatus mitochondrion, complete genome	16,588 bp circular DNA	NC_036746.1 GI:1331215764
Sinogastromyzon szechuanensis mitochondrion, complete genome	16,565 bp circular DNA	NC_036741.1 GI:1331215494
Hemiculter tchangi mitochondrion, complete genome	16,621 bp circular DNA	NC_036740.1 GI:1331215480
Prognichthys sealei mitochondrion, complete genome	16,527 bp circular DNA	NC_036722.1 GI:1331214877
Cheilopogon cyanopterus mitochondrion, complete genome	16,529 bp circular DNA	NC_036721.1 GI:1331214863
Cheilopogon agoo mitochondrion, complete genome	16,526 bp circular DNA	NC_036720.1 GI:1331214849
Parexocoetus brachypterus mitochondrion, complete genome	16,776 bp circular DNA	NC_036719.1 GI:1331214835
Acipenser gueldenstaedtii x Acipenser baerii mitochondrion, complete genome	16,594 bp circular DNA	NC_036675.1 GI:1331211509
Glossogobius giuris mitochondrion, complete genome	16,596 bp circular DNA	NC_036674.1 GI:1331211495
Arius arius mitochondrion, complete genome	16,711 bp circular DNA	NC_036673.1 GI:1331211481
Thryssa hamiltonii mitochondrion, complete genome	16,737 bp circular DNA	NC_036672.1 GI:1331211467
Tachysurus fulvidraco x Leiocassis longirostris mitochondrion, complete genome	16,526 bp circular DNA	NC_036665.1 GI:1331211298
Bokermannohyla alvarengai mitochondrion, complete genome	17,325 bp circular DNA	NC_036493.1 GI:1315128769
Lepomis punctatus strain NEFC_F16-205 mitochondrion, complete genome	16,512 bp circular DNA	NC_036388.1 GI:1314948946
Tor malabaricus mitochondrion, complete genome	16,580 bp circular DNA	NC_036383.1 GI:1314948815
Pylodictis olivaris strain NEFC_F16-278 mitochondrion, complete genome	16,508 bp circular DNA	NC_036386.1 GI:1314948519
Lepomis auritus strain NEFC_F16-508 mitochondrion, complete genome	16,501 bp circular DNA	NC_036385.1 GI:1314948505
Muntiacus putaoensis mitochondrion, complete genome	16,349 bp circular DNA	NC_036430.1 GI:1299050395
Saccopteryx leptura mitochondrion, complete genome	16,577 bp circular DNA	NC_036421.1 GI:1299050037
Acipenser dabryanus x Acipenser schrenckii mitochondrion, complete genome	16,439 bp circular DNA	NC_036420.1 GI:1299050016
Rhinolophus yunnanensis mitochondrion, complete genome	16,864 bp circular DNA	NC_036419.1 GI:1299049992
Salvelinus namaycush strain NEFC_F16-146 mitochondrion, complete genome	16,653 bp circular DNA	NC_036392.1 GI:1299048865
Otocyon megalotis mitochondrion, complete genome	16,431 bp circular DNA	NC_036369.1 GI:1284805904
Electrona carlsbergi mitochondrion, complete genome	18,282 bp circular DNA	NC_036348.1 GI:1284805065
Gelochelidon nilotica mitochondrion, complete genome	16,748 bp circular DNA	NC_036344.1 GI:1284805009
Spheniscus humboldti mitochondrion, complete genome	16,658 bp circular DNA	NC_036337.1 GI:1277626501
Tadarida teniotis mitochondrion, complete genome	16,869 bp circular DNA	NC_036330.1 GI:1277626330
Myotis martiniquensis mitochondrion, complete genome	17,170 bp circular DNA	NC_036328.1 GI:1277626302
Myotis albescens mitochondrion, complete genome	17,126 bp circular DNA	NC_036327.1 GI:1277626288
Myotis volans mitochondrion, complete genome	17,443 bp circular DNA	NC_036326.1 GI:1277626274
Myotis horsfieldii mitochondrion, complete genome	17,083 bp circular DNA	NC_036325.1 GI:1277626260
Myotis atacamensis mitochondrion, complete genome	17,100 bp circular DNA	NC_036324.1 GI:1277626246
Myotis thysanodes mitochondrion, complete genome	17,018 bp circular DNA	NC_036323.1 GI:1277626232
Myotis leibii mitochondrion, complete genome	16,997 bp circular DNA	NC_036321.1 GI:1277626204
Myotis auriculus mitochondrion, complete genome	17,289 bp circular DNA	NC_036320.1 GI:1277626190
Myotis yumanensis mitochondrion, complete genome	17,268 bp circular DNA	NC_036319.1 GI:1277626176
Myotis nigricans mitochondrion, complete genome	17,067 bp circular DNA	NC_036318.1 GI:1277626162
Myotis riparius mitochondrion, complete genome	17,074 bp circular DNA	NC_036317.1 GI:1277626148
Myotis oxyotus mitochondrion, complete genome	17,067 bp circular DNA	NC_036316.1 GI:1277626134
Myotis keaysi mitochondrion, complete genome	17,057 bp circular DNA	NC_036314.1 GI:1277626106
Myotis evotis mitochondrion, complete genome	17,039 bp circular DNA	NC_036313.1 GI:1277626092
Myotis dominicensis mitochondrion, complete genome	16,999 bp circular DNA	NC_036312.1 GI:1277626078
Pleuronichthys japonicus mitochondrion, complete genome	17,325 bp circular DNA	NC_036299.1 GI:1277625564
Spheniscus mendiculus mitochondrion, complete genome	16,367 bp circular DNA	NC_036297.1 GI:1277625536
Hippotragus leucophaeus mitochondrion, complete genome	16,505 bp circular DNA	NC_035309.1 GI:1215846046
Gymnocypris scleracanthus mitochondrion, complete genome	16,679 bp circular DNA	NC_036349.1 GI:1284805079
Castor canadensis mitochondrion, complete genome	16,767 bp circular DNA	NC_033912.1 GI:1150149449
Gloydius strauchi mitochondrion, complete genome	17,224 bp circular DNA	NC_036234.1 GI:1274236950
Cottus rhenanus mitochondrion, complete genome	16,522 bp circular DNA	NC_036147.1 GI:1269030720
Cottus perifretum mitochondrion, complete genome	16,523 bp circular DNA	NC_036146.1 GI:1269030706
Cottus asper mitochondrion, complete genome	16,511 bp circular DNA	NC_036145.1 GI:1269030692
Mugilogobius myxodermus mitochondrion, complete genome	16,495 bp circular DNA	NC_036070.1 GI:1267171120
Odontobutis haifengensis mitochondrion, complete genome	17,016 bp circular DNA	NC_036056.1 GI:1267170712
Laticauda semifasciata mitochondrion, complete genome	17,170 bp circular DNA	NC_036055.1 GI:1267170698
Laticauda colubrina mitochondrion, complete genome	17,450 bp circular DNA	NC_036054.1 GI:1267170684
Laticauda laticaudata mitochondrion, complete genome	17,209 bp circular DNA	NC_036053.1 GI:1267170670
Gyps fulvus mitochondrion, complete genome	18,094 bp circular DNA	NC_036050.1 GI:1267170560
Hippocampus jayakari mitochondrion, complete genome	16,520 bp circular DNA	NC_036049.1 GI:1267170546
Sebastes fasciatus mitochondrion, complete genome	16,400 bp circular DNA	NC_036048.1 GI:1267170532
Potamotrygon magdalenae mitochondrion, complete genome	17,429 bp circular DNA	NC_036041.1 GI:1267170434
Ondatra zibethicus mitochondrion, complete genome	16,348 bp circular DNA	NC_036035.1 GI:1267170112
Megalobrama amblycephala x (Megalobrama amblycephala x Megalobrama terminalis) mitochondrion, complete genome	16,623 bp circular DNA	NC_036034.1 GI:1267170098
Megalobrama amblycephala x (Megalobrama amblycephala x Parabramis pekinensis) mitochondrion, complete genome	16,623 bp circular DNA	NC_036033.1 GI:1267170084
Acanthurus lineatus mitochondrion, complete genome	16,532 bp circular DNA	NC_010108.2 GI:1252414501
Bos frontalis mitochondrion, complete genome	16,346 bp circular DNA	NC_036020.1 GI:1252316587
Mastomys coucha mitochondrion, complete genome	16,216 bp circular DNA	NC_036018.1 GI:1252316487
Tringa semipalmata mitochondrion, complete genome	16,603 bp circular DNA	NC_036016.1 GI:1252316388
Schizothorax curvilabiatus mitochondrion, complete genome	16,578 bp circular DNA	NC_035994.1 GI:1252315248
Cyathochromis obliquidens mitochondrion, complete genome	16,581 bp circular DNA	NC_035993.1 GI:1252315234
Chilotilapia rhoadesii mitochondrion, complete genome	16,580 bp circular DNA	NC_035992.1 GI:1252315220
Copadichromis trimaculatus mitochondrion, complete genome	16,581 bp circular DNA	NC_035991.1 GI:1252315206
Carassius auratus x Megalobrama amblycephala x Carassius cuvieri mitochondrion, complete genome	16,596 bp circular DNA	NC_035976.1 GI:1252314667
Xenocypris yunnanensis mitochondrion, complete genome	16,630 bp circular DNA	NC_035954.1 GI:1247583486
Percina crypta mitochondrion, complete genome	16,605 bp circular DNA	NC_035945.1 GI:1247582970
Etheostoma jessiae mitochondrion, complete genome	16,600 bp circular DNA	NC_035944.1 GI:1247582956
Etheostoma chuckwachatte mitochondrion, complete genome	16,603 bp circular DNA	NC_035943.1 GI:1247582942
Corvus coronoides mitochondrion, complete genome	16,925 bp circular DNA	NC_035877.1 GI:1241932133
Sardinella fijiensis mitochondrion, complete genome	16,695 bp circular DNA	NC_035874.1 GI:1241931945
Etheostoma tallapoosae mitochondrion, complete genome	16,592 bp circular DNA	NC_035867.1 GI:1241931738
Myocastor coypus mitochondrion, complete genome	16,874 bp circular DNA	NC_035866.1 GI:1241931724
Aquila heliaca mitochondrion, complete genome	18,067 bp circular DNA	NC_035806.1 GI:1241928774
Circus melanoleucos mitochondrion, complete genome	17,749 bp circular DNA	NC_035801.1 GI:1241928638
Mammut americanum mitochondrion, complete genome	16,467 bp circular DNA	NC_035800.1 GI:1241928624
Alcedo atthis mitochondrion, complete genome	17,383 bp circular DNA	NC_035868.1 GI:1241922958
Hippocampus sindonis mitochondrion, complete genome	16,500 bp circular DNA	NC_035827.1 GI:1241922233
Crocodylus johnsoni mitochondrion, complete genome	16,851 bp circular DNA	NC_015238.2 GI:328686347
Macaca mulatta mitochondrion, complete genome	16,564 bp circular DNA	NC_005943.1 GI:49146236
Thermophis baileyi mitochondrion, complete genome	17,355 bp circular DNA	NC_035713.1 GI:1238820566
Halcyon smyrnensis mitochondrion, complete genome	17,892 bp circular DNA	NC_035746.1 GI:1238812724
Sporophila maximiliani mitochondrion, complete genome	16,801 bp circular DNA	NC_035673.1 GI:1237410872
Etheostoma caeruleum mitochondrion, complete genome	16,588 bp circular DNA	NC_035660.1 GI:1237410399
Ambloplites rupestris mitochondrion, complete genome	16,659 bp circular DNA	NC_035659.1 GI:1237410385
Megaceryle lugubris mitochondrion, complete genome	17,223 bp circular DNA	NC_035658.1 GI:1237410371
Agkistrodon contortrix mitochondrion, complete genome	16,269 bp circular DNA	NC_035638.1 GI:1237408834
Vanmanenia stenosoma mitochondrion, complete genome	16,560 bp circular DNA	NC_035628.1 GI:1237408454
Napothera epilepidota mitochondrion, complete genome	17,913 bp circular DNA	NC_035626.1 GI:1237408426
Neotomodon alstoni mitochondrion, complete genome	16,776 bp circular DNA	NC_035615.1 GI:1236518743
Peromyscus crinitus mitochondrion, complete genome	16,672 bp circular DNA	NC_035614.1 GI:1236518729
Peromyscus megalops mitochondrion, complete genome	16,821 bp circular DNA	NC_035613.1 GI:1236518715
Habromys ixtlani mitochondrion, complete genome	16,515 bp circular DNA	NC_035612.1 GI:1236518701
Peromyscus melanophrys mitochondrion, complete genome	16,739 bp circular DNA	NC_035611.1 GI:1236518687
Isthmomys pirrensis mitochondrion, complete genome	16,512 bp circular DNA	NC_035599.1 GI:1236518547
Neotoma mexicana mitochondrion, complete genome	16,653 bp circular DNA	NC_035594.1 GI:1236518533
Dremomys pernyi mitochondrion, complete genome	16,573 bp circular DNA	NC_035577.1 GI:1236517951
Sigmodon hispidus mitochondrion, complete genome	16,394 bp circular DNA	NC_035572.1 GI:1236517701
Peromyscus polionotus mitochondrion, complete genome	16,413 bp circular DNA	NC_035571.1 GI:1236517687
Lagopus lagopus mitochondrion, complete genome	16,677 bp circular DNA	NC_035568.1 GI:1236517500
Neodon sikimensis mitochondrion, complete genome	16,330 bp circular DNA	NC_035503.1 GI:1236514315
Pseudobagrus tenuis mitochondrion, complete genome	16,535 bp circular DNA	NC_035498.1 GI:1236514044
Eurycea cirrigera mitochondrion, complete genome	16,759 bp circular DNA	NC_035494.1 GI:1236514000
Etheostoma okaloosae mitochondrion, complete genome	16,616 bp circular DNA	NC_035493.1 GI:1236513986
Peromyscus pectoralis mitochondrion, complete genome	16,692 bp circular DNA	NC_035598.1 GI:1236513260
Reithrodontomys mexicanus mitochondrion, complete genome	16,606 bp circular DNA	NC_035597.1 GI:1236513246
Peromyscus aztecus mitochondrion, complete genome	16,656 bp circular DNA	NC_035596.1 GI:1236513232
Podomys floridanus mitochondrion, complete genome	16,486 bp circular DNA	NC_035595.1 GI:1236513218
Peromyscus attwateri mitochondrion, complete genome	16,593 bp circular DNA	NC_035593.1 GI:1236513204
Pseudogobius fulvicaudus mitochondrion, complete genome	16,495 bp circular DNA	NC_035428.1 GI:1215853019
Himantopus himantopus mitochondrion, complete genome	17,378 bp circular DNA	NC_035423.1 GI:1215852940
Gekko hokouensis mitochondrion, complete genome	17,769 bp circular DNA	NC_035304.1 GI:1215845967
Tarsius syrichta mitochondrion, complete genome	17,004 bp circular DNA	NC_012774.1 GI:238866974
Yasuhikotakia modesta mitochondrion, complete genome	16,588 bp circular DNA	NC_035145.1 GI:1211677683
Mastacembelus erythrotaenia mitochondrion, complete genome	16,493 bp circular DNA	NC_035141.1 GI:1211677557
Chelidonichthys kumu mitochondrion, complete genome	16,495 bp circular DNA	NC_035059.1 GI:1206255028
Thermophis shangrila mitochondrion, complete genome	17,407 bp circular DNA	NC_035058.1 GI:1206255014
Paramesotriton chinensis mitochondrion, complete genome	16,361 bp circular DNA	NC_035008.1 GI:1206251778
Kryptopterus bicirrhis mitochondrion, complete genome	16,662 bp circular DNA	NC_034999.1 GI:1206251626
Odorrana hainanensis mitochondrion, complete genome	17,986 bp circular DNA	NC_034984.1 GI:1206250763
Odorrana wuchuanensis mitochondrion, complete genome	18,256 bp circular DNA	NC_034983.1 GI:1206250749
Megaleporinus obtusidens mitochondrion, complete genome	16,682 bp circular DNA	NC_034945.1 GI:1199895465
Lepidotrigla microptera mitochondrion, complete genome	16,610 bp circular DNA	NC_034944.1 GI:1199895451
Glyptothorax cavia mitochondrion, complete genome	16,529 bp circular DNA	NC_034921.1 GI:1199894552
Acrossocheilus wuyiensis mitochondrion, complete genome	16,594 bp circular DNA	NC_034919.1 GI:1199894524
Acrossocheilus spinifer mitochondrion, complete genome	16,591 bp circular DNA	NC_034918.1 GI:1199894510
Carcharodon carcharias mitochondrion, complete genome	16,744 bp circular DNA	NC_022415.1 GI:545600999
Amazona ventralis mitochondrion, complete genome	18,571 bp circular DNA	NC_034679.1 GI:1199303852
Sorex roboratus mitochondrion, complete genome	17,153 bp circular DNA	NC_034808.1 GI:1197711555
Sinocrossocheilus bamaensis mitochondrion, complete genome	16,594 bp circular DNA	NC_034789.1 GI:1197711249
Schistura fasciolata mitochondrion, complete genome	16,560 bp circular DNA	NC_034778.1 GI:1197711159
Cromileptes altivelis x Epinephelus lanceolatus mitochondrion, complete genome	16,503 bp circular DNA	NC_034675.1 GI:1197709967
Epinephelus akaara x Epinephelus lanceolatus mitochondrion, complete genome	16,795 bp circular DNA	NC_034668.1 GI:1197709862
Diodon liturosus mitochondrion, complete genome	16,514 bp circular DNA	NC_034658.1 GI:1197709633
Diodon hystrix mitochondrion, complete genome	16,512 bp circular DNA	NC_034657.1 GI:1197709600
Trachypithecus poliocephalus mitochondrion, complete genome	16,556 bp circular DNA	NC_034795.1 GI:1197513297
Huso dauricus x Acipenser schrenckii mitochondrion, complete genome	16,693 bp circular DNA	NC_034784.1 GI:1197512707
Oryzias curvinotus mitochondrion, complete genome	16,676 bp circular DNA	NC_034775.1 GI:1197512581
Narcine bancroftii mitochondrion, complete genome	16,971 bp circular DNA	NC_034772.1 GI:1197512484
Narcine brasiliensis mitochondrion, complete genome	16,997 bp circular DNA	NC_034771.1 GI:1197512470
Barbodes binotatus mitochondrion, complete genome	16,573 bp circular DNA	NC_034755.1 GI:1197512034
Lycodes ygreknotatus mitochondrion, complete genome	16,486 bp circular DNA	NC_034751.1 GI:1197511978
Squalus brevirostris mitochondrion, complete genome	16,734 bp circular DNA	NC_034748.1 GI:1197511934
Schistura sikmaiensis mitochondrion, complete genome	16,581 bp circular DNA	NC_034746.1 GI:1197511838
Schistura reticulofasciata mitochondrion, complete genome	16,603 bp circular DNA	NC_034745.1 GI:1197511824
Gallinago stenura mitochondrion, complete genome	16,899 bp circular DNA	NC_034741.1 GI:1197511638
Hypophthalmichthys nobilis x Hypophthalmichthys molitrix mitochondrion, complete genome	16,616 bp circular DNA	NC_034667.1 GI:1197510555
Hemilepidotus gilberti mitochondrion, complete genome	16,907 bp circular DNA	NC_034653.1 GI:1197510136
Gymnocanthus herzensteini mitochondrion, complete genome	16,691 bp circular DNA	NC_034651.1 GI:1197510024
Gymnocanthus intermedius mitochondrion, complete genome	16,639 bp circular DNA	NC_034650.1 GI:1197510010
Lycodes tanakae mitochondrion, complete genome	16,594 bp circular DNA	NC_034649.1 GI:1197509996
Merops viridis mitochondrion, complete genome	18,295 bp circular DNA	NC_034642.1 GI:1197509696
Garrulax elliotii mitochondrion, complete genome	17,873 bp circular DNA	NC_034373.1 GI:1182637059
Macropodus chinensis mitochondrion, complete genome	16,497 bp circular DNA	NC_034352.1 GI:1181494119
Bovichtus argentinus mitochondrion, complete genome	16,903 bp circular DNA	NC_034351.1 GI:1181494097
Nibea mitsukurii mitochondrion, complete genome	16,498 bp circular DNA	NC_034350.1 GI:1181494077
Trichonotus setiger mitochondrion, complete genome	16,595 bp circular DNA	NC_034345.1 GI:1181493765
Acanthaphritis unoorum mitochondrion, complete genome	16,620 bp circular DNA	NC_034344.1 GI:1181493742
Callanthias japonicus mitochondrion, complete genome	16,519 bp circular DNA	NC_034343.1 GI:1181493723
Bathyclupea megaceps mitochondrion, complete genome	16,850 bp circular DNA	NC_034342.1 GI:1181493705
Plesiops nakaharae mitochondrion, complete genome	16,961 bp circular DNA	NC_034341.1 GI:1181493688
Uranoscopus japonicus mitochondrion, complete genome	17,878 bp circular DNA	NC_034340.1 GI:1181493670
Lates japonicus mitochondrion, complete genome	16,590 bp circular DNA	NC_034339.1 GI:1181493653
Hoplichthys gilberti mitochondrion, complete genome	16,504 bp circular DNA	NC_034338.1 GI:1181493635
Dermogenys pusilla mitochondrion, complete genome	16,529 bp circular DNA	NC_034337.1 GI:1181493617
Bedotia geayi mitochondrion, complete genome	16,527 bp circular DNA	NC_034336.1 GI:1181493597
Synagrops japonicus mitochondrion, complete genome	16,803 bp circular DNA	NC_034335.1 GI:1181493572
Epigonus denticulatus mitochondrion, complete genome	16,515 bp circular DNA	NC_034334.1 GI:1181493548
Acanthocepola krusensternii mitochondrion, complete genome	16,415 bp circular DNA	NC_034333.1 GI:1181493523
Hippocampus queenslandicus mitochondrion, complete genome	16,527 bp circular DNA	NC_034319.1 GI:1181492642
Sarothrura ayresi mitochondrion, complete genome	16,767 bp circular DNA	NC_034316.1 GI:1181492581
Meriones tamariscinus mitochondrion, complete genome	16,389 bp circular DNA	NC_034314.1 GI:1181492566
Dicrostonyx hudsonius mitochondrion, complete genome	16,338 bp circular DNA	NC_034307.1 GI:1181492021
Rhinolophus thomasi mitochondrion, complete genome	16,899 bp circular DNA	NC_034306.1 GI:1181492004
Glaucidium cuculoides mitochondrion, complete genome	17,392 bp circular DNA	NC_034296.1 GI:1181491791
Ichthyomyzon gagei mitochondrion, complete genome	16,359 bp circular DNA	NC_034291.1 GI:1181491649
Leporinus elongatus mitochondrion, complete genome	16,774 bp circular DNA	NC_034281.1 GI:1181491242
Campephilus imperialis mitochondrion, complete genome	16,858 bp circular DNA	NC_034278.1 GI:1181491214
Chionodraco myersi mitochondrion, complete genome	16,942 bp circular DNA	NC_010689.1 GI:188011125
Mus terricolor mitochondrion, complete genome	16,310 bp circular DNA	NC_010650.1 GI:187373153
Rattus norvegicus strain BN/SsNHsdMCW mitochondrion, complete genome	16,313 bp circular DNA	NC_001665.2 GI:110189714
Mus musculus mitochondrion, complete genome	16,299 bp circular DNA	NC_005089.1 GI:34538597
Danio rerio mitochondrion, complete genome	16,596 bp circular DNA	NC_002333.2 GI:15079186
Haematopus ostralegus mitochondrion, complete genome	16,798 bp circular DNA	NC_034237.1 GI:1168043929
Ptychobarbus chungtienensis mitochondrion, complete genome	16,970 bp circular DNA	NC_034230.1 GI:1168043831
Myotis bechsteinii mitochondrion, complete genome	17,151 bp circular DNA	NC_034227.1 GI:1168043739
Bubalus depressicornis mitochondrion, complete genome	16,357 bp circular DNA	NC_020615.1 GI:470228310
Tringa ochropus mitochondrion, complete genome	16,906 bp circular DNA	NC_033974.1 GI:1150150585
Triplophysa pappenheimi mitochondrion, complete genome	16,572 bp circular DNA	NC_033972.1 GI:1150150563
Pluvialis fulva mitochondrion, complete genome	16,854 bp circular DNA	NC_033966.1 GI:1150150403
Lamna nasus mitochondrion, complete genome	16,697 bp circular DNA	NC_033911.1 GI:1150149431
Petaurista yunanensis mitochondrion, complete genome	16,620 bp circular DNA	NC_033902.1 GI:1150149103
Scomberomorus sierra mitochondrion, complete genome	16,699 bp circular DNA	NC_033887.1 GI:1150148547
Hoplias intermedius mitochondrion, complete genome	16,629 bp circular DNA	NC_033860.1 GI:1150147373
Xenus cinereus mitochondrion, complete genome	16,817 bp circular DNA	NC_033973.1 GI:1150084237
Ninox strenua mitochondrion, complete genome	16,206 bp circular DNA	NC_033967.1 GI:1150084209
Bolbometopon muricatum mitochondrion, complete genome	16,788 bp circular DNA	NC_033901.1 GI:1150084045
Pseudoplatystoma reticulatum mitochondrion, complete genome	16,576 bp circular DNA	NC_033859.1 GI:1150083929
Cryptoheros cutteri mitochondrion, complete genome	16,528 bp circular DNA	NC_033552.1 GI:1134945829
Cichlasoma dimerus mitochondrion, complete genome	16,617 bp circular DNA	NC_033551.1 GI:1134945815
Uaru amphiacanthoides mitochondrion, complete genome	16,549 bp circular DNA	NC_033550.1 GI:1134945801
Retroculus lapidifer mitochondrion, complete genome	16,537 bp circular DNA	NC_033549.1 GI:1134945787
Rocio octofasciata mitochondrion, complete genome	16,539 bp circular DNA	NC_033548.1 GI:1134945773
Andinoacara pulcher mitochondrion, complete genome	16,513 bp circular DNA	NC_033547.1 GI:1134945759
Herichthys cyanoguttatus mitochondrion, complete genome	16,540 bp circular DNA	NC_033546.1 GI:1134945745
Geophagus steindachneri mitochondrion, complete genome	16,594 bp circular DNA	NC_033545.1 GI:1134945731
Aequidens metae mitochondrion, complete genome	16,541 bp circular DNA	NC_033544.1 GI:1134945717
Bujurquina mariae mitochondrion, complete genome	16,540 bp circular DNA	NC_033543.1 GI:1134945703
Chaetobranchopsis bitaeniatus mitochondrion, complete genome	16,610 bp circular DNA	NC_033542.1 GI:1134945689
Monticola gularis mitochondrion, complete genome	16,801 bp circular DNA	NC_033536.1 GI:1134945619
Stolephorus commersonnii mitochondrion, complete genome	16,734 bp circular DNA	NC_033521.1 GI:1134945051
Ambassis gymnocephalus mitochondrion, complete genome	17,388 bp circular DNA	NC_033497.1 GI:1134943716
Scomberomorus concolor mitochondrion, complete genome	16,699 bp circular DNA	NC_033531.1 GI:1134942684
Lophornis magnificus mitochondrion, complete genome	16,499 bp circular DNA	NC_033414.1 GI:1133411107
Glaucis hirsutus mitochondrion, complete genome	16,815 bp circular DNA	NC_033413.1 GI:1133411093
Sardinella longiceps mitochondrion, complete genome	16,613 bp circular DNA	NC_033407.1 GI:1133410773
Amazilia brevirostris mitochondrion, complete genome	16,811 bp circular DNA	NC_033406.1 GI:1133410759
Amazilia millerii mitochondrion, complete genome	16,821 bp circular DNA	NC_033405.1 GI:1133410745
Amazilia rondoniae mitochondrion, complete genome	16,820 bp circular DNA	NC_033404.1 GI:1133410731
Chascanopsetta lugubris mitochondrion, complete genome	17,251 bp circular DNA	NC_033392.1 GI:1133409995
Eugnathogobius oligactis mitochondrion, complete genome	16,497 bp circular DNA	NC_033391.1 GI:1133409981
Eleginops maclovinus strain R013 mitochondrion, complete genome	16,960 bp circular DNA	NC_033386.1 GI:1133409838
Nycticebus pygmaeus mitochondrion, complete genome	16,856 bp circular DNA	NC_033381.1 GI:1133409720
Civettictis civetta mitochondrion, complete genome	16,589 bp circular DNA	NC_033378.1 GI:1133409678
Neotoma fuscipes mitochondrion, complete genome	16,294 bp circular DNA	NC_033356.1 GI:1133407915
Pteronotus personatus mitochondrion, complete genome	16,570 bp circular DNA	NC_033353.1 GI:1133407730
Gnathopogon nicholsi mitochondrion, complete genome	16,606 bp circular DNA	NC_033351.1 GI:1133407702
Vespertilio murinus mitochondrion, complete genome	16,721 bp circular DNA	NC_033347.1 GI:1133407576
Emberiza fucata mitochondrion, complete genome	16,752 bp circular DNA	NC_033338.1 GI:1133407098
Amazona aestiva mitochondrion, complete genome	18,853 bp circular DNA	NC_033336.1 GI:1133406999
Terpsiphone atrocaudata mitochondrion, complete genome	16,954 bp circular DNA	NC_032725.1 GI:1128273463
Pimelodus maculatus mitochondrion, complete genome	16,561 bp circular DNA	NC_032695.1 GI:1128265278
Triplophysa stenura mitochondrion, complete genome	16,569 bp circular DNA	NC_032692.1 GI:1128264165
Typhlomys cinereus mitochondrion, complete genome	15,011 bp circular DNA	NC_033382.1 GI:1133409734
Takifugu fasciatus x Takifugu flavidus mitochondrion, complete genome	16,443 bp circular DNA	NC_032400.1 GI:1125814525
Kryptolebias hermaphroditus mitochondrion, complete genome	17,487 bp circular DNA	NC_032387.1 GI:1125814009
Batagur trivittata mitochondrion, complete genome	16,463 bp circular DNA	NC_032300.1 GI:1125812505
Heosemys grandis mitochondrion, complete genome	16,581 bp circular DNA	NC_032297.1 GI:1125812464
Gobio cynocephalus mitochondrion, complete genome	16,605 bp circular DNA	NC_032294.1 GI:1125812437
Gobiobotia pappenheimi mitochondrion, complete genome	16,605 bp circular DNA	NC_032293.1 GI:1125812423
Pseudogobio vaillanti mitochondrion, complete genome	16,607 bp circular DNA	NC_032292.1 GI:1125812409
Huigobio chenhsienensis mitochondrion, complete genome	16,610 bp circular DNA	NC_032291.1 GI:1125812395
Microphysogobio liaohensis mitochondrion, complete genome	16,609 bp circular DNA	NC_032290.1 GI:1125812381
Platysmacheilus longibarbatus mitochondrion, complete genome	16,615 bp circular DNA	NC_032289.1 GI:1125812367
Hemigobius hoevenii mitochondrion, complete genome	16,469 bp circular DNA	NC_032395.1 GI:1125802593
Oreonectes furcocaudalis mitochondrion, complete genome	16,569 bp circular DNA	NC_032384.1 GI:1125802579
Epinephelus chlorostigma mitochondrion, complete genome	16,894 bp circular DNA	NC_032086.1 GI:1111670825
Poeciliopsis monacha mitochondrion, complete genome	16,818 bp circular DNA	NC_032074.1 GI:1111670522
Hemipristis elongata mitochondrion, complete genome	16,691 bp circular DNA	NC_032065.1 GI:1111670340
Zosterops poliogastrus mitochondrion, complete genome	17,974 bp circular DNA	NC_032059.1 GI:1111670093
Dryophytes suweonensis mitochondrion, complete genome	17,448 bp circular DNA	NC_032380.1 GI:1125813851
Kryptolebias marmoratus mitochondrion, complete genome	17,329 bp circular DNA	NC_003290.1 GI:17488489
Phalcoboenus australis mitochondrion, complete genome	17,074 bp circular DNA	NC_031897.1 GI:1102549446
Eugnathogobius polylepis mitochondrion, complete genome	16,496 bp circular DNA	NC_031895.1 GI:1102549432
Caloenas maculata mitochondrion, complete genome	17,036 bp circular DNA	NC_031870.1 GI:1102549184
Caloenas nicobarica mitochondrion, complete genome	17,090 bp circular DNA	NC_031869.1 GI:1102549170
Didunculus strigirostris mitochondrion, complete genome	17,071 bp circular DNA	NC_031866.1 GI:1102549142
Raphus cucullatus mitochondrion, complete genome	17,092 bp circular DNA	NC_031864.1 GI:1102549128
Hylopetes alboniger mitochondrion, complete genome	16,584 bp circular DNA	NC_031847.1 GI:1102548820
Rusa unicolor mitochondrion, complete genome	16,437 bp circular DNA	NC_031835.1 GI:1102548597
Pycnonotus xanthorrhous mitochondrion, complete genome	16,952 bp circular DNA	NC_031830.1 GI:1102548396
Squalus formosus mitochondrion, complete genome	16,735 bp circular DNA	NC_031818.1 GI:1102548010
Gymnocypris potanini mitochondrion, complete genome	16,680 bp circular DNA	NC_031813.1 GI:1102547784
Etmopterus pusillus mitochondrion, complete genome	16,729 bp circular DNA	NC_031810.1 GI:1102547770
Cyprinus carpio 'mirror' x Cyprinus carpio 'singuonensis' mitochondrion, complete genome	16,581 bp circular DNA	NC_031808.1 GI:1102547756
Schizopyge gongshanensis mitochondrion, complete genome	16,591 bp circular DNA	NC_031803.1 GI:1102547603
Columba rupestris mitochondrion, complete genome	17,201 bp circular DNA	NC_031867.1 GI:1102547316
Goura cristata mitochondrion, complete genome	17,082 bp circular DNA	NC_031865.1 GI:1102547302
Zenaida macroura mitochondrion, complete genome	17,132 bp circular DNA	NC_031863.1 GI:1102547288
Melophus lathami mitochondrion, complete genome	16,799 bp circular DNA	NC_031845.1 GI:1102547001
Crossocheilus siamensis mitochondrion, complete genome	16,611 bp circular DNA	NC_031827.1 GI:1102546782
Eusphyra blochii mitochondrion, complete genome	16,727 bp circular DNA	NC_031812.1 GI:1102546768
Halaelurus buergeri mitochondrion, complete genome	19,100 bp circular DNA	NC_031811.1 GI:1102546754
Phodopus roborovskii mitochondrion, complete genome	16,273 bp circular DNA	NC_031809.1 GI:1102528050
(Cyprinus carpio 'mirror' x Cyprinus carpio 'singuonensis') x Carassius auratus red var. mitochondrion, complete genome	16,581 bp circular DNA	NC_031807.1 GI:1102528036
Cricetulus migratorius mitochondrion, complete genome	16,246 bp circular DNA	NC_031802.1 GI:1102528022
Oxyeleotris marmorata mitochondrion, complete genome	16,525 bp circular DNA	NC_031669.1 GI:1088487359
Squaliolus aliae mitochondrion, complete genome	16,717 bp circular DNA	NC_031508.1 GI:1088473058
Alopecoenas salamonis mitochondrion, complete genome	17,141 bp circular DNA	NC_031871.1 GI:1102549198
Columba jouyi mitochondrion, complete genome	17,179 bp circular DNA	NC_031868.1 GI:1102549156
Corvus moriorum mitochondrion, complete genome	15,593 bp circular DNA	NC_031518.1 GI:1088474439
Mauremys leprosa mitochondrion, complete genome	17,067 bp circular DNA	NC_031432.1 GI:1079488894
Pseudogobius taijiangensis mitochondrion, complete genome	16,502 bp circular DNA	NC_031431.1 GI:1079488880
Carassioides acuminatus mitochondrion, complete genome	16,579 bp circular DNA	NC_031430.1 GI:1079488866
Scutiger ningshanensis mitochondrion, complete genome	17,265 bp circular DNA	NC_031426.1 GI:1079488606
Pristigenys niphonia mitochondrion, complete genome	16,519 bp circular DNA	NC_031424.1 GI:1079488439
Lethrinops lethrinus mitochondrion, complete genome	16,582 bp circular DNA	NC_031419.1 GI:1079488080
Serranochromis robustus mitochondrion, complete genome	16,583 bp circular DNA	NC_031418.1 GI:1079488066
Buccochromis nototaenia mitochondrion, complete genome	16,580 bp circular DNA	NC_031416.1 GI:1079488011
Hemitilapia oxyrhyncha mitochondrion, complete genome	16,583 bp circular DNA	NC_031415.1 GI:1079487997
Leptobrachium leishanense mitochondrion, complete genome	17,485 bp circular DNA	NC_031411.1 GI:1079487773
Sinocyclocheilus bicornutus mitochondrion, complete genome	17,426 bp circular DNA	NC_031382.1 GI:1079486581
Astyanax paranae mitochondrion, complete genome	16,707 bp circular DNA	NC_031380.1 GI:1079486553
Schistura scaturigina mitochondrion, complete genome	16,585 bp circular DNA	NC_031378.1 GI:1079486525
Eophona migratoria mitochondrion, complete genome	16,798 bp circular DNA	NC_031374.1 GI:1079486391
Osphronemus goramy mitochondrion, complete genome	16,526 bp circular DNA	NC_031363.1 GI:1079485835
Psephotellus pulcherrimus mitochondrion, complete genome	17,130 bp circular DNA	NC_031358.1 GI:1079485719
Psittirostra psittacea mitochondrion, complete genome	16,841 bp circular DNA	NC_031353.1 GI:1079485433
Myadestes myadestinus mitochondrion, complete genome	16,641 bp circular DNA	NC_031352.1 GI:1079485419
Heteralocha acutirostris mitochondrion, complete genome	16,766 bp circular DNA	NC_031351.1 GI:1079485405
Callaeas cinereus mitochondrion, complete genome	16,711 bp circular DNA	NC_031350.1 GI:1079485391
Akialoa obscura mitochondrion, complete genome	16,838 bp circular DNA	NC_031349.1 GI:1079485377
Moho braccatus mitochondrion, complete genome	16,804 bp circular DNA	NC_031348.1 GI:1079485363
Pinguinus impennis mitochondrion, complete genome	16,784 bp circular DNA	NC_031347.1 GI:1079485349
Protonibea diacanthus mitochondrion, complete genome	16,521 bp circular DNA	NC_024573.1 GI:669026688
Crotalus horridus mitochondrion, complete genome	17,260 bp circular DNA	NC_014400.1 GI:302632638
Pantholops hodgsonii mitochondrion, complete genome	16,498 bp circular DNA	NC_007441.1 GI:77020040
Lutjanus erythropterus mitochondrion, complete genome	16,509 bp circular DNA	NC_031331.1 GI:1073625574
Malaclemys terrapin terrapin mitochondrion, complete genome	16,717 bp circular DNA	NC_031300.1 GI:1070704147
Callospermophilus lateralis mitochondrion, complete genome	16,457 bp circular DNA	NC_031210.1 GI:1070113590
Urocitellus richardsonii mitochondrion, complete genome	16,460 bp circular DNA	NC_031209.1 GI:1070113576
Fringilla polatzeki mitochondrion, complete genome	16,785 bp circular DNA	NC_031157.1 GI:1070108610
Acheilognathus meridianus mitochondrion, complete genome	16,563 bp circular DNA	NC_031152.1 GI:1070108493
Macaca leucogenys mitochondrion, complete genome	16,565 bp circular DNA	NC_031156.1 GI:1070067779
Piaractus brachypomus mitochondrion, complete genome	16,722 bp circular DNA	NC_025315.2 GI:1070499076
Misgurnus anguillicaudatus x Paramisgurnus dabryanus mitochondrion, complete genome	16,647 bp circular DNA	NC_027448.1 GI:884997373
Azemiops feae mitochondrion, complete genome	17,383 bp circular DNA	NC_030781.1 GI:1052488627
Scincella huanrenensis mitochondrion, complete genome	17,212 bp circular DNA	NC_030779.1 GI:1052488613
Periophthalmodon schlosseri mitochondrion, complete genome	16,470 bp circular DNA	NC_030766.1 GI:1052488270
Scincella vandenburghi mitochondrion, complete genome	17,103 bp circular DNA	NC_030776.1 GI:1052487491
Pseudogastromyzon fasciatus mitochondrion, complete genome	16,563 bp circular DNA	NC_030759.1 GI:1052487229
Sinibotia reevesae mitochondrion, complete genome	16,572 bp circular DNA	NC_030322.1 GI:1037240925
Stachyris ruficeps mitochondrion, complete genome	16,885 bp circular DNA	NC_030771.1 GI:1052488395
Ponticola kessleri mitochondrion, complete genome	16,890 bp circular DNA	NC_025638.1 GI:722491347
Neoceratodus forsteri mitochondrion, complete genome	16,572 bp circular DNA	NC_003127.1 GI:15987260
Primolius maracana mitochondrion, complete genome	16,999 bp circular DNA	NC_029322.1 GI:1002160292
Ara ararauna mitochondrion, complete genome	16,982 bp circular DNA	NC_029319.1 GI:1002160250
Orthopsittaca manilata mitochondrion, complete genome	16,985 bp circular DNA	NC_029161.1 GI:992331333
Pyrrhura rupicola mitochondrion, complete genome	16,994 bp circular DNA	NC_028404.1 GI:953244216
Psittrichas fulgidus mitochondrion, complete genome	16,776 bp circular DNA	NC_027848.1 GI:927372448
Psittacus erithacus mitochondrion, complete genome	17,962 bp circular DNA	NC_027847.1 GI:927372435
Prioniturus luconensis mitochondrion, complete genome	18,525 bp circular DNA	NC_027846.1 GI:927372422
Myiopsitta monachus mitochondrion, complete genome	16,755 bp circular DNA	NC_027844.1 GI:927372394
Forpus passerinus mitochondrion, complete genome	18,461 bp circular DNA	NC_027843.1 GI:927372380
Eclectus roratus mitochondrion, complete genome	16,842 bp circular DNA	NC_027842.1 GI:927372366
Coracopsis vasa mitochondrion, complete genome	16,902 bp circular DNA	NC_027841.1 GI:927372352
Amazona ochrocephala mitochondrion, complete genome	18,909 bp circular DNA	NC_027840.1 GI:927372338
Ara militaris mitochondrion, complete genome	16,990 bp circular DNA	NC_027839.1 GI:927372324
Ara glaucogularis mitochondrion, complete genome	16,983 bp circular DNA	NC_026029.1 GI:745999161
Primolius couloni mitochondrion, complete genome	16,995 bp circular DNA	NC_025742.1 GI:726972105
Rhynchopsitta terrisi mitochondrion, complete genome	17,027 bp circular DNA	NC_021771.1 GI:525341184
Psittacara acuticaudatus acuticaudatus mitochondrion, complete genome	16,998 bp circular DNA	NC_020325.1 GI:452849234
Yaoshania pachychilus mitochondrion, complete genome	16,564 bp circular DNA	NC_030634.1 GI:1043378853
Leiocassis longirostris x Tachysurus fulvidraco mitochondrion, complete genome	16,534 bp circular DNA	NC_030628.1 GI:1043378662
Oreolalax lichuanensis mitochondrion, complete genome	17,702 bp circular DNA	NC_030627.1 GI:1043378648
Macrhybopsis hyostoma mitochondrion, complete genome	16,899 bp circular DNA	NC_030610.1 GI:1043378620
Dimidiochromis kiwinge mitochondrion, complete genome	16,581 bp circular DNA	NC_030608.1 GI:1043378520
Copadichromis quadrimaculatus mitochondrion, complete genome	16,583 bp circular DNA	NC_030607.1 GI:1043378506
Oreolalax major mitochondrion, complete genome	17,431 bp circular DNA	NC_030605.1 GI:1043378478
Sargocentron spiniferum mitochondrion, complete genome	16,548 bp circular DNA	NC_030597.1 GI:1043378145
Amphiprion sebae mitochondrion, complete genome	16,845 bp circular DNA	NC_030591.1 GI:1043377992
Amphiprion akallopisos mitochondrion, complete genome	16,840 bp circular DNA	NC_030590.1 GI:1043377978
Amphiprion ephippium mitochondrion, complete genome	16,840 bp circular DNA	NC_030589.1 GI:1043377964
Minla ignotincta mitochondrion, complete genome	17,868 bp circular DNA	NC_030588.1 GI:1043377950
Tringa erythropus mitochondrion, complete genome	16,683 bp circular DNA	NC_030585.1 GI:1043377908
Copadichromis mloto mitochondrion, complete genome	16,583 bp circular DNA	NC_030584.1 GI:1043377894
Channa micropeltes mitochondrion, complete genome	16,567 bp circular DNA	NC_030542.1 GI:1043374522
Tachysurus argentivittatus mitochondrion, complete genome	16,534 bp circular DNA	NC_030538.1 GI:1043374316
Notoraja tobitukai mitochondrion, complete genome	16,799 bp circular DNA	NC_030525.1 GI:1043373932
Triplophysa lixianensis mitochondrion, complete genome	16,570 bp circular DNA	NC_030521.1 GI:1043373722
Triplophysa xichangensis mitochondrion, complete genome	16,570 bp circular DNA	NC_030513.1 GI:1043373397
Triplophysa wuweiensis mitochondrion, complete genome	16,681 bp circular DNA	NC_030512.1 GI:1043373383
Triplophysa tenuis mitochondrion, complete genome	16,571 bp circular DNA	NC_030511.1 GI:1043373369
Numenius phaeopus mitochondrion, complete genome	17,091 bp circular DNA	NC_030507.1 GI:1043373313
Triplophysa stewarti mitochondrion, complete genome	16,567 bp circular DNA	NC_030506.1 GI:1043373299
Triplophysa orientalis mitochondrion, complete genome	16,562 bp circular DNA	NC_030505.1 GI:1043373285
Macrhybopsis storeriana mitochondrion, complete genome	16,709 bp circular DNA	NC_030485.1 GI:1043373100
Triplophysa tibetana mitochondrion, complete genome	16,574 bp circular DNA	NC_030483.1 GI:1043372999
Odontamblyopus rebecca mitochondrion, complete genome	17,009 bp circular DNA	NC_030481.1 GI:1043372897
Arborophila rufipectus mitochondrion, complete genome	16,728 bp circular DNA	NC_012453.1 GI:225697458
Scorpis lineolata mitochondrion, complete genome	16,501 bp circular DNA	NC_013140.1 GI:256427195
Lipolagus ochotensis mitochondrion, complete genome	17,338 bp circular DNA	NC_004591.1 GI:28881955
Taractichthys steindachneri mitochondrion, complete genome	16,723 bp circular DNA	NC_027858.1 GI:927372588
Periparus ater mitochondrion, complete genome	16,783 bp circular DNA	NC_026223.1 GI:749112221
Sillago aeolus mitochondrion, complete genome	16,499 bp circular DNA	NC_025935.1 GI:733386674
Cirrhinus mrigala x Labeo rohita mitochondrion, complete genome	16,595 bp circular DNA	NC_025930.1 GI:733386618
Polyplectron napoleonis mitochondrion, complete genome	16,710 bp circular DNA	NC_024615.1 GI:669032303
Setipinna taty mitochondrion, complete genome	16,887 bp linear DNA	NC_020468.1 GI:459627093
Moolgarda cunnesius mitochondrion, complete genome	16,748 bp circular DNA	NC_017902.2 GI:459485508
Kaloula borealis mitochondrion, complete genome	17,174 bp circular DNA	NC_020044.1 GI:435857126
Caretta caretta mitochondrion, complete genome	16,737 bp circular DNA	NC_016923.1 GI:377823055
Caulophryne pelagica mitochondrion, complete genome	16,649 bp circular DNA	NC_016020.1 GI:347600392
Natural gynogenetic Carassius auratus red var. mitochondrion, complete genome	16,580 bp circular DNA	NC_012980.1 GI:254033645
Gillichthys mirabilis mitochondrion, complete genome	16,481 bp circular DNA	NC_012906.1 GI:242624397
Lama guanicoe mitochondrion, complete genome	16,649 bp circular DNA	NC_011822.1 GI:219524215
Paretroplus maculatus mitochondrion, complete genome	16,486 bp circular DNA	NC_011177.1 GI:197311185
Chirolophis japonicus mitochondrion, complete genome	16,521 bp circular DNA	NC_028022.1 GI:937547063
Lateolabrax latus mitochondrion, complete genome	16,479 bp circular DNA	NC_030375.1 GI:1037243024
Odontamblyopus lacepedii mitochondrion, complete genome	17,245 bp circular DNA	NC_030374.1 GI:1037243010
Sillago sinica mitochondrion, complete genome	16,572 bp circular DNA	NC_030373.1 GI:1037242996
Emberiza elegans mitochondrion, complete genome	16,779 bp circular DNA	NC_030368.1 GI:1037242791
Lophonectes gallus mitochondrion, complete genome	18,642 bp circular DNA	NC_030367.1 GI:1037242777
Crossorhombus valderostratus mitochondrion, complete genome	16,790 bp circular DNA	NC_030366.1 GI:1037242763
Bothus myriaster mitochondrion, complete genome	16,873 bp circular DNA	NC_030365.1 GI:1037242749
Cynoglossus zanzibarensis mitochondrion, complete genome	16,569 bp circular DNA	NC_030364.1 GI:1037242735
Cyprinodon diabolis mitochondrion, complete genome	16,499 bp circular DNA	NC_030345.1 GI:1037241656
Mus famulus mitochondrion, complete genome	16,291 bp circular DNA	NC_030342.1 GI:1037241538
Beaufortia kweichowensis mitochondrion, complete genome	16,599 bp circular DNA	NC_030335.1 GI:1037241251
Telmatobius chusmisensis mitochondrion, complete genome	19,312 bp circular DNA	NC_030333.1 GI:1037241221
Eothenomys miletus mitochondrion, complete genome	16,344 bp circular DNA	NC_030330.1 GI:1037241107
Sinobatis borneensis mitochondrion, complete genome	16,701 bp circular DNA	NC_030328.1 GI:1037241009
Netuma thalassina mitochondrion, complete genome	16,711 bp circular DNA	NC_030323.1 GI:1037240939
Pseudobalistes fuscus mitochondrion, complete genome	16,480 bp circular DNA	NC_030321.1 GI:1037240911
Pagothenia borchgrevinki mitochondrion, complete genome	17,299 bp circular DNA	NC_030320.1 GI:1037240897
Epinephelus moara x Hyporthodus septemfasciatus mitochondrion, complete genome	16,627 bp circular DNA	NC_030318.1 GI:1037240797
Phaethornis malaris mitochondrion, complete genome	16,811 bp circular DNA	NC_030288.1 GI:1033320320
Florisuga fusca mitochondrion, complete genome	16,810 bp circular DNA	NC_030287.1 GI:1033320306
Calliphlox amethystina mitochondrion, complete genome	16,871 bp circular DNA	NC_030286.1 GI:1033320292
Heliodoxa aurescens mitochondrion, complete genome	16,718 bp circular DNA	NC_030285.1 GI:1033320278
Syngnathus typhle mitochondrion, complete genome	16,488 bp circular DNA	NC_030279.1 GI:1033320121
Datnioides microlepis mitochondrion, complete genome	16,439 bp circular DNA	NC_030278.1 GI:1033320108
Anguis cephallonica mitochondrion, complete genome	17,208 bp circular DNA	NC_030273.1 GI:1033319969
Cichla ocellaris mitochondrion, complete genome	16,526 bp circular DNA	NC_030272.1 GI:1033319955
Himantura jenkinsii mitochondrion, complete genome	17,670 bp circular DNA	NC_030271.1 GI:1033319941
Datnioides undecimradiatus mitochondrion, complete genome	16,534 bp circular DNA	NC_030259.1 GI:1033319699
Cynoglossus joyneri mitochondrion, complete genome	16,428 bp circular DNA	NC_030256.1 GI:1033319657
Rhynchobatus australiae mitochondrion, complete genome	16,804 bp circular DNA	NC_030254.1 GI:1033319629
Melanotaenia praecox mitochondrion, complete genome	16,536 bp circular DNA	NC_030253.1 GI:1033319615
Hippocampus mohnikei mitochondrion, complete genome	16,518 bp circular DNA	NC_030251.1 GI:1033319585
Trichopodus trichopterus mitochondrion, complete genome	16,452 bp circular DNA	NC_026580.2 GI:1035889530
Sinocrossocheilus labiata mitochondrion, complete genome	16,603 bp circular DNA	NC_030247.1 GI:1033319529
Onychodactylus zhaoermii mitochondrion, complete genome	16,533 bp circular DNA	NC_026854.1 GI:813423825
Crossorhombus azureus mitochondrion, complete genome	16,792 bp circular DNA	NC_022446.1 GI:546143594
Atractosteus spatula mitochondrion, complete genome	16,262 bp circular DNA	NC_008131.1 GI:108793238
Mauremys sinensis mitochondrion, complete genome	16,461 bp circular DNA	NC_016685.1 GI:372291287
Acestrorhynchus sp. NM-2010 mitochondrion, complete genome	16,758 bp circular DNA	NC_015755.1 GI:339511201
Gymnorhamphichthys sp. NM-2010 mitochondrion, complete genome	16,556 bp circular DNA	NC_015754.1 GI:339511187
Micralestes sp. NM-2010 mitochondrion, complete genome	16,660 bp circular DNA	NC_015753.1 GI:339511173
Ichthyborus sp. NM-2010 mitochondrion, complete genome	16,524 bp circular DNA	NC_015752.1 GI:339511159
Lebiasina astrigata mitochondrion, complete genome	16,899 bp circular DNA	NC_015750.1 GI:339506213
Pterygoplichthys disjunctivus mitochondrion, complete genome	16,521 bp circular DNA	NC_015747.1 GI:339506171
Amblydoras gonzalezi mitochondrion, complete genome	16,505 bp circular DNA	NC_015745.1 GI:339505976
Tetranematichthys quadrifilis mitochondrion, complete genome	16,533 bp circular DNA	NC_015743.1 GI:339492040
Hydrosaurus amboinensis mitochondrion, complete genome	16,129 bp circular DNA	NC_014178.1 GI:296940265
Carassius gibelio mitochondrion, complete genome	16,581 bp circular DNA	NC_014177.1 GI:296940251
Thunnus obesus mitochondrion, complete genome	16,528 bp circular DNA	NC_014059.1 GI:295065664
Thunnus thynnus mitochondrion, complete genome	16,527 bp circular DNA	NC_014052.1 GI:295065594
Microcanthus strigatus mitochondrion, complete genome	16,531 bp circular DNA	NC_013182.1 GI:256985308
Enoplosus armatus mitochondrion, complete genome	16,508 bp circular DNA	NC_013181.1 GI:256985294
Hypselecara temporalis mitochondrion, complete genome	16,544 bp circular DNA	NC_011168.1 GI:197311157
Onychomys leucogaster mitochondrion, complete genome	16,370 bp circular DNA	NC_029760.1 GI:1011058821
Rana sylvatica mitochondrion, complete genome	17,343 bp circular DNA	NC_027236.1 GI:836643104
Lagocephalus spadiceus mitochondrion, complete genome	16,508 bp circular DNA	NC_026194.2 GI:829596305
Gekko chinensis mitochondrion, complete genome	17,906 bp circular DNA	NC_027191.1 GI:827046408
Pygoplites diacanthus mitochondrion, complete genome	16,313 bp circular DNA	NC_026545.1 GI:761546349
Labeo fimbriatus mitochondrion, complete genome	16,614 bp circular DNA	NC_026217.1 GI:749112151
Schizopygopsis pylzovi mitochondrion, complete genome	16,664 bp circular DNA	NC_026206.1 GI:749111929
Schizothorax davidi mitochondrion, complete genome	16,576 bp circular DNA	NC_026205.1 GI:749111915
Trinectes maculatus mitochondrion, complete genome	16,553 bp circular DNA	NC_023769.1 GI:594448465
Achirus lineatus mitochondrion, complete genome	16,577 bp circular DNA	NC_023768.1 GI:594448439
Aesopia cornuta mitochondrion, complete genome	16,737 bp circular DNA	NC_021969.1 GI:529217558
Cebus xanthosternos mitochondrion, complete genome	16,527 bp circular DNA	NC_021961.1 GI:529217446
Saguinus oedipus mitochondrion, complete genome	16,551 bp circular DNA	NC_021960.1 GI:529217432
Prolemur simus mitochondrion, complete genome	16,765 bp circular DNA	NC_021959.1 GI:529217418
Nycticebus bengalensis mitochondrion, complete genome	16,735 bp circular DNA	NC_021958.1 GI:529217404
Nomascus leucogenys mitochondrion, complete genome	16,478 bp circular DNA	NC_021957.1 GI:529217390
Mandrillus sphinx mitochondrion, complete genome	16,546 bp circular DNA	NC_021956.1 GI:529217376
Loris lydekkerianus mitochondrion, complete genome	16,791 bp circular DNA	NC_021955.1 GI:529217362
Lophocebus aterrimus mitochondrion, complete genome	16,563 bp circular DNA	NC_021954.1 GI:529217348
Lepilemur ruficaudatus mitochondrion, complete genome	16,936 bp circular DNA	NC_021953.1 GI:529217334
Leontopithecus rosalia mitochondrion, complete genome	16,872 bp circular DNA	NC_021952.1 GI:529217320
Lagothrix lagotricha mitochondrion, complete genome	16,595 bp circular DNA	NC_021951.1 GI:529217306
Hapalemur griseus mitochondrion, complete genome	16,878 bp circular DNA	NC_021950.1 GI:529217292
Galago moholi mitochondrion, complete genome	16,650 bp circular DNA	NC_021949.1 GI:529217278
Eulemur rufus mitochondrion, complete genome	16,280 bp circular DNA	NC_021948.1 GI:529217264
Erythrocebus patas mitochondrion, complete genome	16,676 bp circular DNA	NC_021947.1 GI:529217250
Chiropotes albinasus mitochondrion, complete genome	16,706 bp circular DNA	NC_021946.1 GI:529217236
Cheirogaleus medius mitochondrion, complete genome	16,804 bp circular DNA	NC_021945.1 GI:529217222
Cercopithecus albogularis mitochondrion, complete genome	16,544 bp circular DNA	NC_021944.1 GI:529217208
Cercocebus chrysogaster mitochondrion, complete genome	16,551 bp circular DNA	NC_021943.1 GI:529217194
Callithrix pygmaea mitochondrion, complete genome	16,520 bp circular DNA	NC_021942.1 GI:529217180
Callithrix geoffroyi mitochondrion, complete genome	16,502 bp circular DNA	NC_021941.1 GI:529217166
Avahi laniger mitochondrion, complete genome	16,787 bp circular DNA	NC_021940.1 GI:529217152
Aotus azarai mitochondrion, complete genome	16,555 bp circular DNA	NC_021939.1 GI:529217138
Alouatta caraya mitochondrion, complete genome	16,517 bp circular DNA	NC_021938.1 GI:529217124
Lophiogobius ocellicauda mitochondrion, complete genome	16,663 bp circular DNA	NC_020783.1 GI:475656050
Perccottus glenii mitochondrion, complete genome	16,487 bp circular DNA	NC_020350.1 GI:452849662
Puntius snyderi mitochondrion, complete genome	16,578 bp circular DNA	NC_020097.1 GI:441403413
Puntius semifasciolatus mitochondrion, complete genome	16,594 bp circular DNA	NC_020096.1 GI:441403399
Bufo tibetanus mitochondrion, complete genome	17,405 bp circular DNA	NC_020048.1 GI:435857291
Psettodes erumei mitochondrion, complete genome	17,315 bp circular DNA	NC_020032.1 GI:435856781
Leuciscus waleckii mitochondrion, complete genome	16,605 bp circular DNA	NC_018825.1 GI:408772951
Trichiurus lepturus nanhaiensis mitochondrion, complete genome	17,060 bp circular DNA	NC_018791.1 GI:408772489
Centromochlus perugiae mitochondrion, complete genome	16,677 bp circular DNA	NC_015748.1 GI:339506185
Hoplobatrachus tigerinus mitochondrion, complete genome	20,462 bp circular DNA	NC_014581.1 GI:308745858
Hydropotes inermis mitochondrion, complete genome	16,355 bp circular DNA	NC_011821.1 GI:219524201
Micropterus dolomieu mitochondrion, complete genome	16,488 bp circular DNA	NC_011361.1 GI:209427672
Pseudopungtungia nigra mitochondrion, complete genome	16,583 bp circular DNA	NC_011161.1 GI:197253943
Thunnus alalunga mitochondrion, complete genome	16,527 bp circular DNA	NC_005317.1 GI:40804678
Katsuwonus pelamis mitochondrion, complete genome	16,515 bp circular DNA	NC_005316.1 GI:40804664
Cetonurus globiceps mitochondrion, complete genome	17,137 bp linear DNA	NC_027436.1 GI:885001591
Oncorhynchus keta mitochondrion, complete genome	16,656 bp circular DNA	NC_017838.1 GI:385843132
Proscyllium habereri mitochondrion, complete genome	16,708 bp circular DNA	NC_030216.1 GI:1031917245
Rhina ancylostoma mitochondrion, complete genome	17,217 bp circular DNA	NC_030215.1 GI:1031917231
Ginglymostoma cirratum mitochondrion, complete genome	16,692 bp circular DNA	NC_030189.1 GI:1030178728
Capricornis sp. YZ-2016 mitochondrion, complete genome	16,441 bp circular DNA	NC_030179.1 GI:1030178446
Coregonus chadary mitochondrion, complete genome	16,739 bp circular DNA	NC_030175.1 GI:1030178250
Arctotherium sp. mitochondrion, complete genome	16,532 bp circular DNA	NC_030174.1 GI:1030178236
Melanotaenia australis mitochondrion, complete genome	16,530 bp circular DNA	NC_030170.1 GI:1030178049
Cephalopholis urodeta mitochondrion, complete genome	16,592 bp circular DNA	NC_030057.1 GI:1025806565
Ptyas mucosa mitochondrion, complete genome	17,151 bp circular DNA	NC_030041.1 GI:1025805876
Ostracion rhinorhynchos mitochondrion, complete genome	16,483 bp circular DNA	NC_030005.1 GI:1025804976
Epinephelus moara x lanceolatus mitochondrion, complete genome	16,866 bp circular DNA	NC_030276.1 GI:1033320080
Philesturnus carunculatus mitochondrion, complete genome	16,827 bp circular DNA	NC_029143.1 GI:992331291
Turdus philomelos mitochondrion, complete genome	18,540 bp circular DNA	NC_029147.1 GI:992329232
Zosterops lateralis mitochondrion, complete genome	17,821 bp circular DNA	NC_029146.1 GI:992329218
Rhipidura fuliginosa mitochondrion, complete genome	16,886 bp circular DNA	NC_029145.1 GI:992329204
Prosthemadera novaeseelandiae mitochondrion, complete genome	16,849 bp circular DNA	NC_029144.1 GI:992329190
Petroica macrocephala mitochondrion, complete genome	16,861 bp circular DNA	NC_029142.1 GI:992329176
Petroica australis mitochondrion, complete genome	16,912 bp circular DNA	NC_029141.1 GI:992329162
Notiomystis cincta mitochondrion, complete genome	18,645 bp circular DNA	NC_029140.1 GI:992329147
Gerygone igata mitochondrion, complete genome	16,871 bp circular DNA	NC_029139.1 GI:992329133
Megalurus punctatus mitochondrion, complete genome	17,973 bp circular DNA	NC_029138.1 GI:992329119
Anthus novaeseelandiae mitochondrion, complete genome	16,851 bp circular DNA	NC_029137.1 GI:992329105
Clarias gariepinus mitochondrion, complete genome	16,508 bp circular DNA	NC_027661.1 GI:906476749
Macropodus erythropterus mitochondrion, complete genome	16,495 bp circular DNA	NC_029946.1 GI:1021077264
Thryssa kammalensis mitochondrion, complete genome	16,968 bp circular DNA	NC_029940.1 GI:1021076829
Hypsugo alaschanicus mitochondrion, complete genome	17,300 bp circular DNA	NC_029939.1 GI:1021076815
Nemipterus bathybius mitochondrion, complete genome	17,353 bp circular DNA	NC_029938.1 GI:1021076801
Galaxias truttaceus mitochondrion, complete genome	16,510 bp circular DNA	NC_029890.1 GI:1016882080
Elagatis bipinnulata mitochondrion, complete genome	16,542 bp circular DNA	NC_029880.1 GI:1016881471
Nibea miichthioides mitochondrion, complete genome	16,490 bp circular DNA	NC_029875.1 GI:1016881401
Dendrocopos leucotos mitochondrion, complete genome	16,838 bp circular DNA	NC_029862.1 GI:1016881151
Myotis lucifugus mitochondrion, complete genome	17,038 bp circular DNA	NC_029849.1 GI:1016472713
Falco naumanni mitochondrion, complete genome	17,370 bp circular DNA	NC_029846.1 GI:1016472611
Cubiceps squamiceps mitochondrion, complete genome	16,510 bp circular DNA	NC_029845.1 GI:1016472597
Loxodon macrorhinus mitochondrion, complete genome	16,702 bp circular DNA	NC_029843.1 GI:1016472569
Pholis fangi mitochondrion, complete genome	16,523 bp circular DNA	NC_029842.1 GI:1016472555
Pholis nebulosa mitochondrion, complete genome	16,524 bp circular DNA	NC_029841.1 GI:1016472541
Episoriculus macrurus mitochondrion, complete genome	16,943 bp circular DNA	NC_029840.1 GI:1016472527
Regulus regulus mitochondrion, complete genome	16,847 bp circular DNA	NC_029837.1 GI:1016472487
Mogera robusta mitochondrion, complete genome	16,816 bp circular DNA	NC_029836.1 GI:1016472473
Etroplus suratensis mitochondrion, complete genome	16,467 bp circular DNA	NC_029832.1 GI:1016472345
Hemiculter bleekeri mitochondrion, complete genome	16,615 bp circular DNA	NC_029831.1 GI:1016472331
Sphyrna tiburo mitochondrion, complete genome	16,723 bp circular DNA	NC_028508.1 GI:959122187
Melanotaenia boesemani mitochondrion, complete genome	16,493 bp circular DNA	NC_028208.1 GI:944542538
Labeo nasus mitochondrion, complete genome	16,601 bp circular DNA	NC_029449.1 GI:1002165095
Danio albolineatus mitochondrion, complete genome	16,610 bp circular DNA	NC_029771.1 GI:1011059345
Pomatorhinus ruficollis mitochondrion, complete genome	17,009 bp circular DNA	NC_029769.1 GI:1011059203
Condylura cristata mitochondrion, complete genome	16,709 bp circular DNA	NC_029762.1 GI:1011058871
Copadichromis virginalis mitochondrion, complete genome	16,704 bp circular DNA	NC_029761.1 GI:1011058850
Nannopterum brasilianus mitochondrion, complete genome	19,042 bp circular DNA	NC_029758.1 GI:1011058769
Megalobrama terminalis x Megalobrama amblycephala mitochondrion, complete genome	16,622 bp circular DNA	NC_029752.1 GI:1011058572
Nemateleotris decora mitochondrion, complete genome	16,502 bp circular DNA	NC_029744.1 GI:1011058175
Mylochromis lateristriga mitochondrion, complete genome	16,576 bp circular DNA	NC_029740.1 GI:1011057934
Galaxias platei mitochondrion, complete genome	16,502 bp circular DNA	NC_029739.1 GI:1011057883
Tridentiger trigonocephalus mitochondrion, complete genome	16,673 bp circular DNA	NC_029738.1 GI:1011057834
Chionodraco hamatus mitochondrion, complete genome	17,457 bp circular DNA	NC_029737.1 GI:1011057813
Cheilopogon atrisignis mitochondrion, complete genome	16,530 bp circular DNA	NC_029730.1 GI:1011057454
Cheilopogon arcticeps mitochondrion, complete genome	16,530 bp circular DNA	NC_029729.1 GI:1011057435
Cheilopogon unicolor mitochondrion, complete genome	16,529 bp circular DNA	NC_029728.1 GI:1011057415
Chanodichthys ilishaeformis mitochondrion, complete genome	16,624 bp circular DNA	NC_029722.1 GI:1011057294
Rhodeus notatus mitochondrion, complete genome	16,735 bp circular DNA	NC_029718.1 GI:1011057229
Lepisosteus platyrhincus mitochondrion, complete genome	16,320 bp circular DNA	NC_029715.1 GI:1011057164
Plotosus lineatus mitochondrion, complete genome	16,480 bp circular DNA	NC_029714.1 GI:1011057130
Polynemus dubius mitochondrion, complete genome	16,555 bp circular DNA	NC_029710.1 GI:1011056828
Glyptothorax zanaensis mitochondrion, complete genome	16,537 bp circular DNA	NC_029709.1 GI:1011056805
Ancherythroculter kurematsui mitochondrion, complete genome	16,621 bp circular DNA	NC_029707.1 GI:1011056762
Motacilla lugens mitochondrion, complete genome	16,834 bp circular DNA	NC_029703.1 GI:1011056576
Trimeresurus sichuanensis mitochondrion, complete genome	17,225 bp circular DNA	NC_029494.1 GI:1002166503
Nebrius ferrugineus mitochondrion, complete genome	16,693 bp circular DNA	NC_029493.1 GI:1002166489
Triplophysa xiangxiensis mitochondrion, complete genome	16,598 bp circular DNA	NC_029492.1 GI:1002166475
Scolopsis vosmeri mitochondrion, complete genome	16,770 bp circular DNA	NC_029489.1 GI:1002166360
Uraspis secunda mitochondrion, complete genome	16,554 bp circular DNA	NC_029488.1 GI:1002166346
Stegostoma fasciatum mitochondrion, complete genome	16,658 bp circular DNA	NC_029480.1 GI:1002166033
Dentex tumifrons mitochondrion, complete genome	16,616 bp circular DNA	NC_029479.1 GI:1002166019
Myodes rufocanus mitochondrion, complete genome	16,487 bp circular DNA	NC_029477.1 GI:1002165991
Paralichthys dentatus mitochondrion, complete genome	17,033 bp circular DNA	NC_029476.1 GI:1002165977
Lonchura striata mitochondrion, complete genome	16,813 bp circular DNA	NC_029475.1 GI:1002165963
Pungitius tymensis mitochondrion, complete genome	16,481 bp circular DNA	NC_029472.1 GI:1002165921
Yuhina diademata mitochondrion, complete genome	17,834 bp circular DNA	NC_029462.1 GI:1002165577
Parapocryptes serperaster mitochondrion, complete genome	17,243 bp circular DNA	NC_029455.1 GI:1002165281
Acrossocheilus paradoxus mitochondrion, complete genome	16,597 bp circular DNA	NC_029453.1 GI:1002165180
Labeo altivelis mitochondrion, complete genome	16,603 bp circular DNA	NC_029444.1 GI:1002165025
Triplophysa dorsalis mitochondrion, complete genome	16,572 bp circular DNA	NC_029423.1 GI:1002164154
Myotis muricola mitochondrion, complete genome	17,224 bp circular DNA	NC_029422.1 GI:1002164140
Caranx tille mitochondrion, complete genome	16,593 bp circular DNA	NC_029421.1 GI:1002164126
Kaloula rugifera mitochondrion, complete genome	17,074 bp circular DNA	NC_029409.1 GI:1002163402
Taenioides anguillaris mitochondrion, complete genome	16,974 bp circular DNA	NC_029405.1 GI:1002163284
Geotria australis mitochondrion, complete genome	17,080 bp circular DNA	NC_029404.1 GI:1002163270
Paguma larvata mitochondrion, complete genome	16,710 bp circular DNA	NC_029403.1 GI:1002163256
Garrulax affinis mitochondrion, complete genome	17,856 bp circular DNA	NC_029402.1 GI:1002163242
Hemigaleus microstoma mitochondrion, complete genome	16,701 bp circular DNA	NC_029400.1 GI:1002163144
Cephaloscyllium umbratile mitochondrion, complete genome	16,698 bp circular DNA	NC_029399.1 GI:1002163130
Priacanthus tayenus mitochondrion, complete genome	16,866 bp circular DNA	NC_029389.1 GI:1002162533
Hemiculter eigenmanni mitochondrion, complete genome	16,626 bp circular DNA	NC_029388.1 GI:1002162519
Squalidus multimaculatus mitochondrion, complete genome	16,597 bp circular DNA	NC_029387.1 GI:1002162505
Lefua costata mitochondrion, complete genome	16,579 bp circular DNA	NC_029385.1 GI:1002162477
Ninox scutulata mitochondrion, complete genome	16,208 bp circular DNA	NC_029384.1 GI:1002162463
Larus vegae mitochondrion, complete genome	16,379 bp circular DNA	NC_029383.1 GI:1002162449
Zebrias crossolepis mitochondrion, complete genome	16,775 bp circular DNA	NC_029382.1 GI:1002162435
Tlacuatzin canescens mitochondrion, complete genome	16,460 bp circular DNA	NC_029381.1 GI:1002162421
Aulonocara stuartgranti mitochondrion, complete genome	16,669 bp circular DNA	NC_029380.1 GI:1002162407
Buteo hemilasius mitochondrion, complete genome	18,079 bp circular DNA	NC_029377.1 GI:1002162217
Lagocephalus inermis mitochondrion, complete genome	16,493 bp circular DNA	NC_029376.1 GI:1002162203
Epomophorus gambianus mitochondrion, complete genome	16,702 bp circular DNA	NC_029375.1 GI:1002162189
Mauremys nigricans mitochondrion, complete genome	16,779 bp circular DNA	NC_029369.1 GI:1002161896
Periophthalmus argentilineatus mitochondrion, complete genome	16,509 bp circular DNA	NC_029368.1 GI:1002161882
Embiotoca jacksoni mitochondrion, complete genome	16,515 bp circular DNA	NC_029362.1 GI:1002161597
Falco rusticolus mitochondrion, complete genome	18,218 bp circular DNA	NC_029359.1 GI:1002161555
Plestiodon chinensis mitochondrion, complete genome	17,175 bp circular DNA	NC_029352.1 GI:1002161417
Hippocampus spinosissimus mitochondrion, complete genome	16,530 bp circular DNA	NC_029350.1 GI:1002161389
Hippocampus kelloggi mitochondrion, complete genome	16,536 bp circular DNA	NC_029349.1 GI:1002161375
Toxabramis houdemeri mitochondrion, complete genome	16,618 bp circular DNA	NC_029348.1 GI:1002161361
Myotis myotis mitochondrion, complete genome	17,213 bp circular DNA	NC_029346.1 GI:1002161273
Pachytriton feii mitochondrion, complete genome	16,293 bp circular DNA	NC_029345.1 GI:1002161259
Passer ammodendri mitochondrion, complete genome	16,782 bp circular DNA	NC_029344.1 GI:1002161245
Pictichromis paccagnellae mitochondrion, complete genome	16,976 bp circular DNA	NC_029343.1 GI:1002161231
Myotis bombinus mitochondrion, complete genome	17,128 bp circular DNA	NC_029342.1 GI:1002161217
Callipepla squamata mitochondrion, complete genome	16,701 bp circular DNA	NC_029340.1 GI:1002161189
Triplophysa venusta mitochondrion, complete genome	16,574 bp circular DNA	NC_029330.1 GI:1002160404
Crocidura lasiura mitochondrion, complete genome	17,364 bp circular DNA	NC_029329.1 GI:1002160390
Synthliboramphus wumizusume mitochondrion, complete genome	16,714 bp circular DNA	NC_029328.1 GI:1002160376
Tamiops maritimus mitochondrion, complete genome	16,523 bp circular DNA	NC_029325.1 GI:1002160334
Okamejei hollandi mitochondrion, complete genome	16,974 bp circular DNA	NC_029324.1 GI:1002160320
Pseudorhombus dupliciocellatus mitochondrion, complete genome	16,621 bp circular DNA	NC_029323.1 GI:1002160306
Redigobius bikolanus mitochondrion, complete genome	16,464 bp circular DNA	NC_029320.1 GI:1002160264
Parupeneus chrysopleuron mitochondrion, complete genome	17,397 bp circular DNA	NC_029247.1 GI:992331640
Amblychaeturichthys hexanema mitochondrion, complete genome	18,562 bp circular DNA	NC_029228.1 GI:992331524
Mauremys rivulata mitochondrion, complete genome	16,766 bp circular DNA	NC_029183.1 GI:992331361
Hemisalanx brachyrostralis mitochondrion, complete genome	16,588 bp circular DNA	NC_029157.1 GI:992331319
Hampala macrolepidota mitochondrion, complete genome	16,766 bp circular DNA	NC_029149.1 GI:992331305
Rhinogobius cliffordpopei mitochondrion, complete genome	16,525 bp circular DNA	NC_029252.1 GI:992331021
Toxabramis swinhonis mitochondrion, complete genome	16,622 bp circular DNA	NC_029249.1 GI:992330979
Claea dabryi mitochondrion, complete genome	16,569 bp circular DNA	NC_029242.1 GI:992330910
Paracanthurus hepatus mitochondrion, complete genome	16,498 bp circular DNA	NC_029237.1 GI:992330768
Yongeichthys criniger mitochondrion, complete genome	16,627 bp circular DNA	NC_029234.1 GI:992330745
Tylototriton kweichowensis mitochondrion, complete genome	16,727 bp circular DNA	NC_029231.1 GI:992330632
Motacilla alba mitochondrion, complete genome	16,826 bp circular DNA	NC_029229.1 GI:992330618
Paralichthys lethostigma mitochondrion, complete genome	16,843 bp circular DNA	NC_029223.1 GI:992330576
Priacanthus macracanthus mitochondrion, complete genome	17,003 bp circular DNA	NC_029222.1 GI:992330562
Pipistrellus coromandra mitochondrion, complete genome	17,153 bp circular DNA	NC_029191.1 GI:992329846
Gobiobotia filifer mitochondrion, complete genome	16,613 bp circular DNA	NC_029187.1 GI:992329804
Phrynocephalus albolineatus mitochondrion, complete genome	16,808 bp circular DNA	NC_029186.1 GI:992329790
Selaroides leptolepis mitochondrion, complete genome	16,560 bp circular DNA	NC_029184.1 GI:992329745
Protobothrops kaulbacki mitochondrion, complete genome	17,237 bp circular DNA	NC_029166.1 GI:992329457
Salanx cuvieri mitochondrion, complete genome	16,588 bp circular DNA	NC_029156.1 GI:992329345
Megalurus pryeri mitochondrion, complete genome	17,968 bp circular DNA	NC_029151.1 GI:992329275
Lycodon flavozonatus mitochondrion, complete genome	17,172 bp circular DNA	NC_028730.1 GI:966202868
Pterophyllum altum mitochondrion, complete genome	16,495 bp circular DNA	NC_028723.1 GI:966202475
Niviventer fulvescens mitochondrion, complete genome	16,296 bp circular DNA	NC_028715.1 GI:966202036
Monodelphis domestica mitochondrion, complete genome	17,079 bp circular DNA	NC_006299.1 GI:52547305
Pygoscelis adeliae mitochondrion, complete genome	17,486 bp circular DNA	NC_021137.1 GI:482651473
Cercocebus atys mitochondrion, complete genome	16,543 bp circular DNA	NC_028592.1 GI:959125180
Chaetura pelagica mitochondrion, complete genome	16,896 bp circular DNA	NC_028545.1 GI:959123453
Hexagrammos otakii mitochondrion, complete genome	16,513 bp circular DNA	NC_028630.1 GI:959148347
Coregonus muksun mitochondrion, complete genome	16,736 bp circular DNA	NC_028593.1 GI:959125194
Tetraodon lineatus mitochondrion, complete genome	16,459 bp circular DNA	NC_028551.1 GI:959123587
Zacco acanthogenys mitochondrion, complete genome	16,611 bp circular DNA	NC_028546.1 GI:959123467
Cynoglossus gracilis mitochondrion, complete genome	16,565 bp circular DNA	NC_028540.1 GI:959123232
Squalus montalbani mitochondrion, complete genome	16,555 bp circular DNA	NC_028537.1 GI:959123160
Ammodytes americanus mitochondrion, complete genome	16,519 bp circular DNA	NC_028530.1 GI:959122927
Ammodytes dubius mitochondrion, complete genome	16,519 bp circular DNA	NC_028529.1 GI:959122913
Acrossocheilus yunnanensis mitochondrion, complete genome	16,588 bp circular DNA	NC_028527.1 GI:959122885
Danio margaritatus mitochondrion, complete genome	16,620 bp circular DNA	NC_028526.1 GI:959122871
Creteuchiloglanis gongshanensis mitochondrion, complete genome	16,586 bp circular DNA	NC_028516.1 GI:959122299
Pareuchiloglanis macrotrema mitochondrion, complete genome	16,570 bp circular DNA	NC_028515.1 GI:959122285
Pareuchiloglanis longicauda mitochondrion, complete genome	16,535 bp circular DNA	NC_028514.1 GI:959122271
Pareuchiloglanis anteanalis mitochondrion, complete genome	16,554 bp circular DNA	NC_028513.1 GI:959122257
Oreoglanis jingdongensis mitochondrion, complete genome	16,569 bp circular DNA	NC_028512.1 GI:959122243
Oreoglanis immaculatus mitochondrion, complete genome	16,576 bp circular DNA	NC_028511.1 GI:959122229
Creteuchiloglanis macropterus mitochondrion, complete genome	16,592 bp circular DNA	NC_028509.1 GI:959122201
Mandrillus leucophaeus mitochondrion, complete genome	16,547 bp circular DNA	NC_028442.1 GI:953245206
Padda oryzivora mitochondrion, complete genome	16,817 bp circular DNA	NC_028441.1 GI:953245192
Lacerta bilineata mitochondrion, complete genome	17,086 bp circular DNA	NC_028440.1 GI:953245178
Aldabrachelys gigantea mitochondrion, complete genome	16,467 bp circular DNA	NC_028438.1 GI:953245164
Rhinogobius brunneus mitochondrion, complete genome	16,500 bp circular DNA	NC_028435.1 GI:953245122
Pseudobagrus koreanus mitochondrion, complete genome	16,532 bp circular DNA	NC_028434.1 GI:953245108
Acheilognathus rhombeus mitochondrion, complete genome	16,780 bp circular DNA	NC_028433.1 GI:953245094
Gymnogobius urotaenia mitochondrion, complete genome	16,430 bp circular DNA	NC_028432.1 GI:953245080
Tridentiger obscurus mitochondrion, complete genome	16,503 bp circular DNA	NC_028431.1 GI:953245066
Epinephelus bontoides mitochondrion, complete genome	16,903 bp circular DNA	NC_028428.1 GI:953244891
Lycaon pictus mitochondrion, complete genome	16,173 bp circular DNA	NC_028427.1 GI:953244877
Garra kempi mitochondrion, complete genome	17,104 bp circular DNA	NC_028426.1 GI:953244863
Bufotes raddei mitochondrion, complete genome	17,602 bp circular DNA	NC_028424.1 GI:953244836
Bodianus oxycephalus mitochondrion, complete genome	16,514 bp circular DNA	NC_028423.1 GI:953244822
Seriolina nigrofasciata mitochondrion, complete genome	16,531 bp circular DNA	NC_028420.1 GI:953244657
Cyprinus multitaeniata mitochondrion, complete genome	16,580 bp circular DNA	NC_028419.1 GI:953244643
Cyprinus acutidorsalis mitochondrion, complete genome	16,580 bp circular DNA	NC_028418.1 GI:953244629
Cyprinus megalophthalmus mitochondrion, complete genome	16,580 bp circular DNA	NC_028417.1 GI:953244615
Acanthorhodeus gracilis mitochondrion, complete genome	16,988 bp circular DNA	NC_028416.1 GI:953244601
Cuculus poliocephalus mitochondrion, complete genome	17,508 bp circular DNA	NC_028414.1 GI:953244499
Gallicrex cinerea mitochondrion, complete genome	17,184 bp circular DNA	NC_028408.1 GI:953244272
Epinephelus malabaricus mitochondrion, complete genome	16,423 bp circular DNA	NC_028406.1 GI:953244244
Acipenser medirostris mitochondrion, complete genome	16,611 bp circular DNA	NC_028405.1 GI:953244230
Garra qiaojiensis mitochondrion, complete genome	17,096 bp circular DNA	NC_028403.1 GI:953244202
Trichogaster leerii mitochondrion, complete genome	16,454 bp circular DNA	NC_026725.1 GI:769829725
Ovis vignei breed Urial mitochondrion, complete genome	16,697 bp circular DNA	NC_026064.1 GI:745999539
Ovis orientalis breed Asian mouflon mitochondrion, complete genome	16,617 bp circular DNA	NC_026063.1 GI:745999525
Anas clypeata mitochondrion, complete genome	16,599 bp circular DNA	NC_028346.1 GI:948299546
Bandicota indica mitochondrion, complete genome	16,326 bp circular DNA	NC_028335.1 GI:948299393
Lanius cristatus mitochondrion, complete genome	16,821 bp circular DNA	NC_028333.1 GI:948299366
Paroedura picta mitochondrion, complete genome	17,220 bp circular DNA	NC_028326.1 GI:948299149
Turdus eunomus mitochondrion, complete genome	16,737 bp circular DNA	NC_028273.1 GI:948298407
Sillago japonica mitochondrion, complete genome	16,645 bp circular DNA	NC_028228.1 GI:944542915
Megalobrama amblycephala x Megalobrama pellegrini mitochondrion, complete genome	16,623 bp circular DNA	NC_028224.1 GI:944542860
Propithecus verreauxi mitochondrion, complete genome	17,106 bp circular DNA	NC_028210.1 GI:944542639
Acrossocheilus beijiangensis mitochondrion, complete genome	16,600 bp circular DNA	NC_028206.1 GI:944542510
Scartelaos gigas mitochondrion, complete genome	16,717 bp circular DNA	NC_028205.1 GI:944542496
Coregonus sp. 'cluncaformis' mitochondrion, complete genome	16,736 bp circular DNA	NC_028198.1 GI:944542401
Serranidae sp. JL-2015 mitochondrion, complete genome	16,512 bp circular DNA	NC_028197.1 GI:944542387
Batrachoseps nigriventris mitochondrion, complete genome	17,403 bp circular DNA	NC_028184.1 GI:944542053
Symphysodon aequifasciata mitochondrion, complete genome	16,545 bp circular DNA	NC_028182.1 GI:944542025
Hippocampus abdominalis mitochondrion, complete genome	16,521 bp circular DNA	NC_028181.1 GI:944542011
Cheilodactylus quadricornis mitochondrion, complete genome	16,521 bp circular DNA	NC_028180.1 GI:944541997
Upupa epops mitochondrion, complete genome	16,562 bp circular DNA	NC_028178.1 GI:944541969
Halcyon coromanda mitochondrion, complete genome	16,542 bp circular DNA	NC_028177.1 GI:944541955
Sternula albifrons mitochondrion, complete genome	16,357 bp circular DNA	NC_028176.1 GI:944541941
Silurus microdorsalis mitochondrion, complete genome	16,524 bp circular DNA	NC_028175.1 GI:944541927
Dendrocopos major mitochondrion, complete genome	16,845 bp circular DNA	NC_028174.1 GI:944541913
Megalobrama amblycephala x Megalobrama skolkovii mitochondrion, complete genome	16,623 bp circular DNA	NC_028173.1 GI:944541899
Megalobrama skolokovii x Megalobrama amblycephala mitochondrion, complete genome	16,621 bp circular DNA	NC_028172.1 GI:944541885
Sinilabeo rendahli mitochondrion, complete genome	16,586 bp circular DNA	NC_028169.1 GI:944541783
Banjos banjos mitochondrion, complete genome	16,485 bp circular DNA	NC_028165.1 GI:944541727
Otus bakkamoena mitochondrion, complete genome	17,389 bp circular DNA	NC_028163.1 GI:944541700
Otus scops mitochondrion, complete genome	17,413 bp circular DNA	NC_028162.1 GI:944541686
Capra aegagrus mitochondrion, complete genome	16,625 bp circular DNA	NC_028161.1 GI:944541672
Periophthalmus magnuspinnatus mitochondrion, complete genome	16,497 bp circular DNA	NC_028157.1 GI:944541616
Placidochromis longimanus mitochondrion, complete genome	16,581 bp circular DNA	NC_028156.1 GI:944541602
Ictalurus furcatus mitochondrion, complete genome	16,499 bp circular DNA	NC_028151.1 GI:944541463
Glossolepis incisus mitochondrion, complete genome	16,529 bp circular DNA	NC_028090.1 GI:938340554
Fossorochromis rostratus mitochondrion, complete genome	16,581 bp circular DNA	NC_028089.1 GI:938340540
Pimephales promelas mitochondrion, complete genome	16,709 bp circular DNA	NC_028087.1 GI:938340512
Xiphophorus couchianus mitochondrion, complete genome	16,638 bp circular DNA	NC_028083.1 GI:938340449
Taractes rubescens mitochondrion, complete genome	16,720 bp circular DNA	NC_028079.1 GI:938340271
Hypoptopoma incognitum mitochondrion, complete genome	16,630 bp circular DNA	NC_028072.1 GI:938339884
Epinephelus fuscoguttatus x Epinephelus lanceolatus mitochondrion, complete genome	16,644 bp circular DNA	NC_028055.1 GI:938339195
Ptyas dhumnades mitochondrion, complete genome	17,164 bp circular DNA	NC_028049.1 GI:938338808
Cyclophiops major mitochondrion, complete genome	17,217 bp circular DNA	NC_028048.1 GI:938338787
Aegotheles cristatus mitochondrion, complete genome	16,914 bp circular DNA	NC_011718.2 GI:938206253
Eurystomus orientalis mitochondrion, complete genome	17,210 bp circular DNA	NC_011716.2 GI:938206113
Lonchura punctulata mitochondrion, complete genome	16,824 bp circular DNA	NC_028036.1 GI:937547569
Gekko japonicus mitochondrion, complete genome	16,544 bp circular DNA	NC_028035.1 GI:937547555
Alticorpus geoffreyi mitochondrion, complete genome	16,578 bp circular DNA	NC_028033.1 GI:937547527
Amblyrhynchus cristatus mitochondrion, complete genome	16,897 bp circular DNA	NC_028031.1 GI:937547429
Conolophus subcristatus mitochondrion, complete genome	16,892 bp circular DNA	NC_028030.1 GI:937547415
Rhinichthys osculus mitochondrion, complete genome	16,611 bp circular DNA	NC_028028.1 GI:937547362
Cleisthenes herzensteini mitochondrion, complete genome	17,175 bp circular DNA	NC_028021.1 GI:937547049
Pseudopleuronectes yokohamae mitochondrion, complete genome	17,383 bp circular DNA	NC_028014.1 GI:937546965
Mustela eversmannii mitochondrion, complete genome	16,463 bp circular DNA	NC_028013.1 GI:937546951
Pundamilia nyererei mitochondrion, complete genome	16,761 bp circular DNA	NC_028011.1 GI:937546865
Symphysodon haraldi mitochondrion, complete genome	16,543 bp circular DNA	NC_027965.1 GI:937408802
Choloepus hoffmanni mitochondrion, complete genome	16,466 bp circular DNA	NC_027964.1 GI:937408788
Sorex araneus mitochondrion, complete genome	16,887 bp circular DNA	NC_027963.1 GI:937408774
Protomelas annectens mitochondrion, complete genome	16,583 bp circular DNA	NC_027953.1 GI:937408388
Lutjanus peru mitochondrion, complete genome	16,502 bp circular DNA	NC_027950.1 GI:937408205
Poecilia formosa mitochondrion, complete genome	16,542 bp circular DNA	NC_027949.1 GI:937408191
Microtus ochrogaster mitochondrion, complete genome	16,292 bp circular DNA	NC_027945.1 GI:937408135
Maylandia zebra mitochondrion, complete genome	16,582 bp circular DNA	NC_027944.1 GI:937408121
Zosterops erythropleurus mitochondrion, complete genome	17,811 bp circular DNA	NC_027942.1 GI:937408094
Schizothorax nukiangensis mitochondrion, complete genome	16,585 bp circular DNA	NC_027940.1 GI:937407994
Aptenodytes forsteri mitochondrion, complete genome	17,301 bp circular DNA	NC_027938.1 GI:937407893
Picoides pubescens mitochondrion, complete genome	16,840 bp circular DNA	NC_027936.1 GI:937407865
Vulpes ferrilata mitochondrion, complete genome	16,667 bp circular DNA	NC_027935.1 GI:937407851
Phoenicopterus ruber mitochondrion, complete genome	17,476 bp circular DNA	NC_027934.1 GI:937407837
Motacilla cinerea mitochondrion, complete genome	16,835 bp circular DNA	NC_027933.1 GI:937407823
Micromys minutus mitochondrion, complete genome	16,232 bp circular DNA	NC_027932.1 GI:937407809
Hippocampus reidi mitochondrion, complete genome	16,529 bp circular DNA	NC_027931.1 GI:937407795
Labeo gonius mitochondrion, complete genome	16,614 bp circular DNA	NC_027856.1 GI:927372560
Sinibotia robusta mitochondrion, complete genome	16,575 bp circular DNA	NC_027853.1 GI:927372518
Iksookimia longicorpa mitochondrion, complete genome	16,624 bp circular DNA	NC_027850.1 GI:927372476
Iksookimia koreensis mitochondrion, complete genome	16,563 bp circular DNA	NC_027849.1 GI:927372462
Nestor notabilis mitochondrion, complete genome	16,818 bp circular DNA	NC_027845.1 GI:927372408
Mungotictis decemlineata mitochondrion, complete genome	16,910 bp circular DNA	NC_027828.1 GI:927371862
Mauremys caspica mitochondrion, complete genome	16,741 bp circular DNA	NC_027826.1 GI:927371834
Alouatta seniculus mitochondrion, complete genome	16,557 bp circular DNA	NC_027825.1 GI:927371820
Perca schrenkii mitochondrion, complete genome	16,536 bp circular DNA	NC_027745.1 GI:918021152
Fukomys damarensis mitochondrion, complete genome	16,372 bp circular DNA	NC_027742.1 GI:918020974
Ancherythroculter lini mitochondrion, complete genome	16,616 bp circular DNA	NC_027741.1 GI:918020960
Propithecus tattersalli mitochondrion, complete genome	17,099 bp circular DNA	NC_027740.1 GI:918020940
Plotosus japonicus mitochondrion, complete genome	16,559 bp circular DNA	NC_027737.1 GI:918020738
Scorpaenopsis cirrosa mitochondrion, complete genome	16,966 bp circular DNA	NC_027735.1 GI:918020674
Nemipterus virgatus mitochondrion, complete genome	16,992 bp circular DNA	NC_027734.1 GI:918020655
Ephippus orbis mitochondrion, complete genome	16,670 bp circular DNA	NC_027733.1 GI:918020641
Crocidura attenuata mitochondrion, complete genome	17,534 bp circular DNA	NC_026204.2 GI:924441261
Cygnus olor mitochondrion, complete genome	16,739 bp circular DNA	NC_027096.1 GI:821318271
Stylodipus telum mitochondrion, complete genome	16,696 bp circular DNA	NC_027692.1 GI:910356006
Prochilodus costatus mitochondrion, complete genome	16,699 bp circular DNA	NC_027690.1 GI:910355914
Prochilodus argenteus mitochondrion, complete genome	16,697 bp circular DNA	NC_027689.1 GI:910355900
Danio nigrofasciatus mitochondrion, complete genome	16,616 bp circular DNA	NC_027688.1 GI:910355886
Meriones meridianus mitochondrion, complete genome	16,376 bp circular DNA	NC_027684.1 GI:910355756
Meriones libycus mitochondrion, complete genome	16,341 bp circular DNA	NC_027683.1 GI:910355742
Platymantis vitianus mitochondrion, complete genome	17,106 bp circular DNA	NC_027671.1 GI:910354548
Callithrix kuhlii mitochondrion, complete genome	16,500 bp circular DNA	NC_027658.1 GI:906476668
Garrulax ocellatus mitochondrion, complete genome	17,828 bp circular DNA	NC_027657.1 GI:906476648
Symphurus orientalis mitochondrion, complete genome	17,498 bp circular DNA	NC_027656.1 GI:906476630
Lanius isabellinus mitochondrion, complete genome	16,819 bp circular DNA	NC_027655.1 GI:906476609
Chlorophthalmus nigromarginatus mitochondrion, complete genome	17,663 bp circular DNA	NC_027654.1 GI:906476591
Himantura dalyensis mitochondrion, complete genome	17,693 bp circular DNA	NC_027649.1 GI:906476430
Cygnus cygnus mitochondrion, complete genome	16,724 bp circular DNA	NC_027095.1 GI:821318257
Leiopelma hochstetteri mitochondrion, complete genome	17,175 bp circular DNA	NC_027072.1 GI:821317270
Triplophysa strauchii mitochondrion, complete genome	16,590 bp circular DNA	NC_026714.1 GI:769829586
Cyprinus carpio 'Furong' x Carassius auratus red var. mitochondrion, complete genome	16,581 bp circular DNA	NC_026543.1 GI:761546321
Oncorhynchus mykiss x Salmo salar mitochondrion, complete genome	16,658 bp circular DNA	NC_026537.1 GI:761546293
Pterophyllum scalare mitochondrion, complete genome	16,491 bp circular DNA	NC_026535.1 GI:761546251
Leporinus piavussu mitochondrion, complete genome	16,682 bp circular DNA	NC_025767.1 GI:726972410
Amazilia versicolor mitochondrion, complete genome	16,861 bp circular DNA	NC_024156.1 GI:642276340
Tridentiger barbatus mitochondrion, complete genome	16,522 bp circular DNA	NC_018823.1 GI:408772923
Larus brunnicephalus haplogroup A mitochondrion, complete genome	16,769 bp circular DNA	NC_018548.1 GI:403531597
Tridentiger bifasciatus mitochondrion, complete genome	16,532 bp circular DNA	NC_015992.1 GI:345894269
Asio flammeus mitochondrion, complete genome	18,966 bp circular DNA	NC_027606.1 GI:902686875
Macaca leonina mitochondrion, complete genome	17,050 bp circular DNA	NC_027604.1 GI:902686847
Ulcina olrikii mitochondrion, complete genome	17,200 bp circular DNA	NC_027600.1 GI:902686791
Leptoclinus maculatus mitochondrion, complete genome	16,524 bp circular DNA	NC_027588.1 GI:902686493
Icelus spatula mitochondrion, complete genome	16,384 bp circular DNA	NC_027587.1 GI:902686479
Odontobutis interrupta mitochondrion, complete genome	16,802 bp circular DNA	NC_027583.1 GI:902686423
Orestias ascotanensis mitochondrion, complete genome	16,617 bp circular DNA	NC_027582.1 GI:902686409
Sicista concolor mitochondrion, complete genome	16,492 bp circular DNA	NC_027579.1 GI:902686297
Eozapus setchuanus mitochondrion, complete genome	16,573 bp circular DNA	NC_027578.1 GI:902686283
Macrognathus aculeatus mitochondrion, complete genome	16,537 bp circular DNA	NC_027435.1 GI:885001577
Acipenser schrenckii x Huso dauricus mitochondrion, complete genome	16,687 bp circular DNA	NC_027522.1 GI:885001069
Dipturus trachyderma mitochondrion, complete genome	16,907 bp circular DNA	NC_027521.1 GI:885001055
Tylototriton wenxianensis mitochondrion, complete genome	16,265 bp circular DNA	NC_027507.1 GI:885000511
Tylototriton shanjing mitochondrion, complete genome	16,661 bp circular DNA	NC_027505.1 GI:885000483
Eudocimus ruber mitochondrion, complete genome	16,697 bp circular DNA	NC_027504.1 GI:885000469
Ambystoma bishopi mitochondrion, complete genome	16,361 bp circular DNA	NC_027501.1 GI:885000427
Euchoreutes naso mitochondrion, complete genome	16,705 bp circular DNA	NC_027500.1 GI:885000413
Dipus sagitta mitochondrion, complete genome	16,664 bp circular DNA	NC_027499.1 GI:885000399
Botia lohachata mitochondrion, complete genome	16,594 bp circular DNA	NC_027495.1 GI:885000343
Florisuga mellivora mitochondrion, complete genome	16,739 bp circular DNA	NC_027455.1 GI:884997609
Oreotrochilus melanogaster mitochondrion, complete genome	16,859 bp circular DNA	NC_027454.1 GI:884997595
Hylocharis cyanus mitochondrion, complete genome	16,817 bp circular DNA	NC_027453.1 GI:884997581
Rhacophorus dennysi mitochondrion, complete genome	18,052 bp circular DNA	NC_027452.1 GI:884997567
Sebastes thompsoni mitochondrion, complete genome	16,405 bp circular DNA	NC_027447.1 GI:884997359
Sebastes trivittatus mitochondrion, complete genome	16,409 bp circular DNA	NC_027446.1 GI:884997345
Sebastes steindachneri mitochondrion, complete genome	16,450 bp circular DNA	NC_027445.1 GI:884997331
Sebastes minor mitochondrion, complete genome	16,408 bp circular DNA	NC_027444.1 GI:884997317
Sebastes hubbsi mitochondrion, complete genome	16,453 bp circular DNA	NC_027440.1 GI:884997118
Sebastes taczanowskii mitochondrion, complete genome	16,452 bp circular DNA	NC_027439.1 GI:884997104
Sebastes vulpes mitochondrion, complete genome	16,462 bp circular DNA	NC_027438.1 GI:884997090
Rhodeus fangi mitochondrion, complete genome	16,733 bp circular DNA	NC_027437.1 GI:884997076
Carcharhinus longimanus mitochondrion, complete genome	16,706 bp circular DNA	NC_025520.1 GI:722489729
Isurus oxyrinchus mitochondrion, complete genome	16,701 bp circular DNA	NC_022691.1 GI:556505759
Carettochelys insculpta mitochondrion, complete genome	16,439 bp circular DNA	NC_014048.1 GI:295065552
Anguis fragilis mitochondrion, complete genome	17,479 bp circular DNA	NC_012431.1 GI:225662338
Falco columbarius mitochondrion, complete genome	17,516 bp circular DNA	NC_025579.1 GI:722490289
Agkistrodon piscivorus mitochondrion, complete genome	17,213 bp circular DNA	NC_009768.1 GI:156878356
Crocidura russula mitochondrion, complete genome	17,202 bp circular DNA	NC_006893.1 GI:62161165
Triplophysa yarkandensis mitochondrion, complete genome	16,574 bp circular DNA	NC_027517.1 GI:885000997
Tylototriton taliangensis mitochondrion, complete genome	16,265 bp circular DNA	NC_027421.1 GI:849123678
Eothenomys melanogaster mitochondrion, complete genome	16,331 bp circular DNA	NC_027418.1 GI:849123622
Acipenser sturio mitochondrion, complete genome	16,555 bp circular DNA	NC_027417.1 GI:849123606
Thymallus brevirostris mitochondrion, complete genome	16,658 bp circular DNA	NC_027412.1 GI:849123383
Thymallus burejensis mitochondrion, complete genome	16,664 bp circular DNA	NC_027411.1 GI:849123364
Thymallus yaluensis mitochondrion, complete genome	16,659 bp circular DNA	NC_027410.1 GI:849123343
Thymallus tugarinae mitochondrion, complete genome	16,662 bp circular DNA	NC_027409.1 GI:849123324
Thymallus pallasii mitochondrion, complete genome	16,663 bp circular DNA	NC_027408.1 GI:849123306
Haplochromis burtoni mitochondrion, complete genome	16,583 bp circular DNA	NC_027289.1 GI:836643938
Acanthis flammea mitochondrion, complete genome	16,820 bp circular DNA	NC_027285.1 GI:836643924
Spermophilus dauricus mitochondrion, complete genome	16,512 bp circular DNA	NC_027283.1 GI:836643910
Ictidomys tridecemlineatus mitochondrion, complete genome	16,458 bp circular DNA	NC_027278.1 GI:836643793
Phaethon lepturus mitochondrion, complete genome	17,773 bp circular DNA	NC_027275.1 GI:836643779
Telmatobufo australis mitochondrion, complete genome	17,989 bp circular DNA	NC_027274.1 GI:836643765
Aluterus monoceros mitochondrion, complete genome	16,429 bp circular DNA	NC_027268.1 GI:836643596
Phalacrocorax carbo mitochondrion, complete genome	18,995 bp circular DNA	NC_027267.1 GI:836643581
Tinamus guttatus mitochondrion, complete genome	16,750 bp circular DNA	NC_027260.1 GI:836643456
Nyctalus noctula mitochondrion, complete genome	17,478 bp circular DNA	NC_027237.1 GI:836643118
Beaufortia szechuanensis mitochondrion, complete genome	16,559 bp circular DNA	NC_027291.1 GI:836614869
Prunella montanella mitochondrion, complete genome	16,832 bp circular DNA	NC_027284.1 GI:836614609
Terapon jarbua mitochondrion, complete genome	16,570 bp circular DNA	NC_027281.1 GI:836614586
Coregonus autumnalis mitochondrion, complete genome	16,736 bp circular DNA	NC_027277.1 GI:836614545
Gnathopogon taeniellus mitochondrion, complete genome	16,596 bp circular DNA	NC_027270.1 GI:836614384
Gnathopogon imberbis mitochondrion, complete genome	16,598 bp circular DNA	NC_027255.1 GI:836614134
Aethopyga gouldiae mitochondrion, complete genome	16,893 bp circular DNA	NC_027241.1 GI:836614093
Trichogaster microlepis mitochondrion, complete genome	16,435 bp circular DNA	NC_027238.1 GI:836614043
Siniperca knerii x Siniperca chuatsi mitochondrion, complete genome	16,488 bp circular DNA	NC_027228.1 GI:836613997
Chaenogobius gulosus mitochondrion, complete genome	16,477 bp circular DNA	NC_027193.1 GI:827046437
Barbatula barbatula mitochondrion, complete genome	16,630 bp circular DNA	NC_027192.1 GI:827046422
Tarimichthys bombifrons mitochondrion, complete genome	16,569 bp circular DNA	NC_027189.1 GI:827046380
Conger japonicus mitochondrion, complete genome	17,778 bp circular DNA	NC_027186.1 GI:827046336
Seriola rivoliana mitochondrion, complete genome	16,530 bp circular DNA	NC_027183.1 GI:827046151
Pristis pectinata mitochondrion, complete genome	16,802 bp circular DNA	NC_027182.1 GI:827046137
Ambastaia sidthimunki mitochondrion, complete genome	16,574 bp circular DNA	NC_027175.1 GI:827045966
Scortum barcoo mitochondrion, complete genome	16,843 bp circular DNA	NC_027171.1 GI:827045910
Liobagrus mediadiposalis mitochondrion, complete genome	16,534 bp circular DNA	NC_027167.1 GI:827045853
Kichulchoia multifasciata mitochondrion, complete genome	16,569 bp circular DNA	NC_027166.1 GI:827045839
Microphysogobio yaluensis mitochondrion, complete genome	16,601 bp circular DNA	NC_027165.1 GI:827045825
Coreoperca herzi mitochondrion, complete genome	16,495 bp circular DNA	NC_027164.1 GI:827045811
Odontobutis yaluensis mitochondrion, complete genome	16,988 bp circular DNA	NC_027160.1 GI:827045685
Neophocaena asiaeorientalis mitochondrion, complete genome	16,385 bp circular DNA	NC_026456.1 GI:755291997
Catopuma temminckii mitochondrion, complete genome	16,985 bp circular DNA	NC_027115.1 GI:821318749
Pterocryptis cochinchinensis mitochondrion, complete genome	16,501 bp circular DNA	NC_027107.1 GI:821318494
Plectorhinchus vittatus mitochondrion, complete genome	16,545 bp circular DNA	NC_027098.1 GI:821318299
Plectorhinchus orientalis mitochondrion, complete genome	16,546 bp circular DNA	NC_027097.1 GI:821318285
Polydactylus sextarius mitochondrion, complete genome	16,836 bp circular DNA	NC_027088.1 GI:821317910
Tanakia himantegus mitochondrion, complete genome	16,575 bp circular DNA	NC_027084.1 GI:821317854
Lynx lynx mitochondrion, complete genome	17,046 bp circular DNA	NC_027083.1 GI:821317840
Carcharhinus brevipinna mitochondrion, complete genome	16,706 bp circular DNA	NC_027081.1 GI:821317813
Thamnaconus hypargyreus mitochondrion, complete genome	16,438 bp circular DNA	NC_027070.1 GI:821317242
Bangana tungting mitochondrion, complete genome	16,543 bp circular DNA	NC_027069.1 GI:821317228
Luciogobius pallidus mitochondrion, complete genome	16,480 bp circular DNA	NC_027062.1 GI:821317049
Strongylura anastomella mitochondrion, complete genome	16,534 bp circular DNA	NC_026998.1 GI:817530414
Sus barbatus mitochondrion, complete genome	16,480 bp circular DNA	NC_026992.1 GI:817530226
Synanceia verrucosa mitochondrion, complete genome	16,506 bp circular DNA	NC_026989.1 GI:817529353
Macaca nemestrina mitochondrion, complete genome	16,560 bp circular DNA	NC_026976.1 GI:817526666
Acrossocheilus parallens mitochondrion, complete genome	16,592 bp circular DNA	NC_026973.1 GI:817526264
Coilia brachygnathus mitochondrion, complete genome	16,858 bp circular DNA	NC_026912.1 GI:813559893
Eleotris oxycephala mitochondrion, complete genome	16,527 bp circular DNA	NC_026902.1 GI:813559752
Diploprion bifasciatum mitochondrion, complete genome	16,805 bp circular DNA	NC_026897.1 GI:813559738
Acheilognathus barbatus mitochondrion, complete genome	16,770 bp circular DNA	NC_026872.1 GI:813559346
Zootoca vivipara mitochondrion, complete genome	17,046 bp circular DNA	NC_026867.1 GI:813559319
Pseudoplatystoma corruscans mitochondrion, complete genome	16,123 bp circular DNA	NC_026846.1 GI:813559128
Lophiosilurus alexandri mitochondrion, complete genome	16,445 bp circular DNA	NC_026845.1 GI:813559114
Selenotoca multifasciata mitochondrion, complete genome	16,646 bp circular DNA	NC_026919.1 GI:813429094
Parachromis managuensis mitochondrion, complete genome	16,526 bp circular DNA	NC_026918.1 GI:813428717
Lampetra aepyptera mitochondrion, complete genome	16,236 bp circular DNA	NC_026917.1 GI:813428703
Myospalax aspalax mitochondrion, complete genome	16,436 bp circular DNA	NC_026915.1 GI:813428396
Melanotaenia parkinsoni mitochondrion, complete genome	16,529 bp circular DNA	NC_026904.1 GI:813426829
Abbottina obtusirostris mitochondrion, complete genome	16,599 bp circular DNA	NC_026900.1 GI:813426340
Cheilodactylus variegatus mitochondrion, complete genome	16,652 bp circular DNA	NC_026899.1 GI:813426184
Oxyeleotris lineolata mitochondrion, complete genome	16,519 bp circular DNA	NC_026886.1 GI:813424646
Chaetodontoplus conspicillatus mitochondrion, complete genome	16,988 bp circular DNA	NC_026883.1 GI:813424423
Tamiops swinhoei mitochondrion, complete genome	16,513 bp circular DNA	NC_026875.1 GI:813423983
Carcharhinus tjutjot mitochondrion, complete genome	16,705 bp circular DNA	NC_026871.1 GI:813423969
Cyprinus carpio specularis x Carassius cuvieri mitochondrion, complete genome	16,584 bp circular DNA	NC_026870.1 GI:813423955
Onychodactylus zhangyapingi mitochondrion, complete genome	16,537 bp circular DNA	NC_026853.1 GI:813423811
Tadorna ferruginea mitochondrion, complete genome	16,639 bp circular DNA	NC_024640.1 GI:671729212
Cultrichthys compressocorpus mitochondrion, complete genome	16,623 bp circular DNA	NC_024183.1 GI:642276758
Aethaloperca rogaa mitochondrion, complete genome	16,538 bp circular DNA	NC_022141.1 GI:533206309
Cyclemys dentata mitochondrion, complete genome	16,489 bp circular DNA	NC_018793.1 GI:408772503
Colisa fasciata mitochondrion, complete genome	16,635 bp circular DNA	NC_026794.1 GI:803432168
Hemitriakis japanica mitochondrion, complete genome	17,301 bp circular DNA	NC_026774.1 GI:803432020
Epinephelus corallicola mitochondrion, complete genome	16,647 bp circular DNA	NC_026731.1 GI:769829793
Decapterus macarellus mitochondrion, complete genome	16,544 bp circular DNA	NC_026718.1 GI:769829642
Falco cherrug mitochondrion, complete genome	18,059 bp circular DNA	NC_026715.1 GI:769829600
Pseudolaubuca sinensis mitochondrion, complete genome	16,617 bp circular DNA	NC_026712.1 GI:769829558
Sinobdella sinensis mitochondrion, complete genome	16,540 bp circular DNA	NC_026709.1 GI:769829516
Cynomys ludovicianus mitochondrion, complete genome	16,466 bp circular DNA	NC_026706.1 GI:769829474
Cynomys leucurus mitochondrion, complete genome	16,454 bp circular DNA	NC_026705.1 GI:769829460
Parus venustulus mitochondrion, complete genome	16,778 bp circular DNA	NC_026701.1 GI:769829418
Carcharhinus amboinensis mitochondrion, complete genome	16,704 bp circular DNA	NC_026696.1 GI:769829362
Hemiculterella sauvagei mitochondrion, complete genome	16,618 bp circular DNA	NC_026693.1 GI:769829334
Symphysodon discus mitochondrion, complete genome	16,544 bp circular DNA	NC_026689.1 GI:769829306
Damaliscus lunatus mitochondrion, complete genome	16,419 bp circular DNA	NC_023543.1 GI:589144733
Beatragus hunteri mitochondrion, complete genome	16,359 bp circular DNA	NC_023542.1 GI:589144691
Parachaenichthys charcoti mitochondrion, complete genome	18,202 bp circular DNA	NC_026578.1 GI:761546625
Hypomesus olidus mitochondrion, complete genome	16,786 bp circular DNA	NC_026566.1 GI:761546569
Gloydius ussuriensis mitochondrion, complete genome	17,208 bp circular DNA	NC_026553.1 GI:761546433
Onychostoma gerlachi mitochondrion, complete genome	16,601 bp circular DNA	NC_026549.1 GI:761546391
Tachysurus fulvidraco x Tachysurus vachelli mitochondrion, complete genome	16,527 bp circular DNA	NC_026544.1 GI:761546335
Pteropus vampyrus mitochondrion, complete genome	16,554 bp circular DNA	NC_026542.1 GI:761546307
Sander lucioperca mitochondrion, complete genome	16,542 bp circular DNA	NC_026533.1 GI:761546222
Vulpes lagopus mitochondrion, complete genome	16,656 bp circular DNA	NC_026529.1 GI:761546164
Chaetodontoplus mesoleucus mitochondrion, complete genome	16,998 bp circular DNA	NC_026521.1 GI:761546074
Apolemichthys kingi mitochondrion, complete genome	16,816 bp circular DNA	NC_026520.1 GI:761546060
Mugilogobius chulae mitochondrion, complete genome	16,489 bp circular DNA	NC_026519.1 GI:761546044
Cynopterus brachyotis mitochondrion, complete genome	16,701 bp circular DNA	NC_026465.1 GI:755292109
Epinephelus coioides x Epinephelus lanceolatus mitochondrion, complete genome	16,418 bp circular DNA	NC_026464.1 GI:755292095
Corvus brachyrhynchos mitochondrion, complete genome	16,917 bp circular DNA	NC_026461.1 GI:755292067
Streptopelia chinensis mitochondrion, complete genome	16,966 bp circular DNA	NC_026459.1 GI:755292039
Megalobrama pellegrini mitochondrion, complete genome	16,620 bp circular DNA	NC_026458.1 GI:755292025
Holacanthus clarionensis mitochondrion, complete genome	16,615 bp circular DNA	NC_026453.1 GI:755291955
Centropyge interrupta mitochondrion, complete genome	16,151 bp circular DNA	NC_026451.1 GI:755291941
Hylopetes phayrei mitochondrion, complete genome	16,530 bp circular DNA	NC_026443.1 GI:755291927
Dremomys rufigenis mitochondrion, complete genome	16,545 bp circular DNA	NC_026442.1 GI:755291913
Macropodus opercularis mitochondrion, complete genome	16,496 bp circular DNA	NC_025932.1 GI:733386632
Falco peregrinus mitochondrion, complete genome	18,068 bp circular DNA	NC_000878.1 GI:5835946
Hongeo koreana mitochondrion, complete genome	16,905 bp circular DNA	NC_021963.1 GI:529217474
Oligodon ningshaanensis mitochondrion, complete genome	17,292 bp circular DNA	NC_026083.1 GI:745999776
Accipiter virgatus mitochondrion, complete genome	17,952 bp circular DNA	NC_026082.1 GI:745999762
Megalobrama amblycephala x Megalobrama hoffmanni mitochondrion, complete genome	16,623 bp circular DNA	NC_026118.1 GI:746000237
Anoxypristis cuspidata mitochondrion, complete genome	17,243 bp circular DNA	NC_026307.1 GI:751868508
Pomacanthus imperator mitochondrion, complete genome	16,538 bp circular DNA	NC_026304.1 GI:751868466
Pomacanthus xanthometopon mitochondrion, complete genome	16,533 bp circular DNA	NC_026303.1 GI:751868452
Schizothorax lantsangensis mitochondrion, complete genome	16,580 bp circular DNA	NC_026294.1 GI:751868438
Triaenodon obesus mitochondrion, complete genome	16,700 bp circular DNA	NC_026287.1 GI:751868355
Himantura microphthalma mitochondrion, complete genome	17,636 bp circular DNA	NC_026285.1 GI:751868341
Episoriculus caudatus mitochondrion, complete genome	17,129 bp circular DNA	NC_026131.1 GI:746000391
Leptobotia taeniops mitochondrion, complete genome	16,592 bp circular DNA	NC_026130.1 GI:746000377
Spinibarbus hollandi mitochondrion, complete genome	16,521 bp circular DNA	NC_026129.1 GI:746000363
Parabotia fasciata mitochondrion, complete genome	16,590 bp circular DNA	NC_026128.1 GI:746000349
Parabotia banarescui mitochondrion, complete genome	16,590 bp circular DNA	NC_026127.1 GI:746000335
Stercorarius maccormicki mitochondrion, complete genome	16,669 bp circular DNA	NC_026125.1 GI:746000321
Rhizomys sinensis mitochondrion, complete genome	16,564 bp circular DNA	NC_026124.1 GI:746000307
Macaca nigra mitochondrion, complete genome	16,564 bp circular DNA	NC_026120.1 GI:746000265
Sinibrama taeniatus mitochondrion, complete genome	16,623 bp circular DNA	NC_026119.1 GI:746000251
Coptodon zillii mitochondrion, complete genome	16,619 bp circular DNA	NC_026110.1 GI:746000125
Oreochromis variabilis mitochondrion, complete genome	16,626 bp circular DNA	NC_026109.1 GI:746000111
Neolissochilus hexagonolepis mitochondrion, complete genome	16,563 bp circular DNA	NC_026106.1 GI:746000084
Sebastes longispinis mitochondrion, complete genome	16,445 bp circular DNA	NC_026100.1 GI:746000014
Palaeopropithecus ingens mitochondrion, complete genome	16,910 bp circular DNA	NC_026090.1 GI:745999874
Megaladapis edwardsi mitochondrion, complete genome	16,781 bp circular DNA	NC_026088.1 GI:745999846
Brachirus orientalis mitochondrion, complete genome	16,600 bp circular DNA	NC_026078.1 GI:745999707
Garrulax perspicillatus mitochondrion, complete genome	17,873 bp circular DNA	NC_026068.1 GI:745999581
Luscinia cyanura mitochondrion, complete genome	16,803 bp circular DNA	NC_026067.1 GI:745999567
Phoenicurus auroreus mitochondrion, complete genome	16,772 bp circular DNA	NC_026066.1 GI:745999553
Myospalax psilurus mitochondrion, complete genome	16,360 bp circular DNA	NC_026034.1 GI:745999231
Cyclemys pulchristriata mitochondrion, complete genome	16,527 bp circular DNA	NC_026027.1 GI:745999133
Heosemys depressa mitochondrion, complete genome	16,773 bp circular DNA	NC_026024.1 GI:745999091
Perca fluviatilis mitochondrion, complete genome	16,537 bp circular DNA	NC_026313.1 GI:751868550
Lagocephalus suezensis mitochondrion, complete genome	16,494 bp circular DNA	NC_026229.1 GI:749112305
Atule mate mitochondrion, complete genome	16,565 bp circular DNA	NC_026222.1 GI:749112207
Bangana decora mitochondrion, complete genome	16,607 bp circular DNA	NC_026221.1 GI:749112193
Pseudocarcharias kamoharai mitochondrion, complete genome	16,694 bp circular DNA	NC_026216.1 GI:749112137
Vanmanenia pingchowensis mitochondrion, complete genome	16,560 bp circular DNA	NC_026213.1 GI:749112095
Taeniura lymma mitochondrion, complete genome	17,652 bp circular DNA	NC_026210.1 GI:749111985
Himantura gerrardi mitochondrion, complete genome	17,685 bp circular DNA	NC_026208.1 GI:749111957
Sebastes owstoni mitochondrion, complete genome	16,465 bp circular DNA	NC_026191.1 GI:749111601
Phoebastria albatrus mitochondrion, complete genome	19,097 bp circular DNA	NC_026190.1 GI:749111586
Phoebastria immutabilis mitochondrion, complete genome	19,088 bp circular DNA	NC_026189.1 GI:749111571
Phoebastria nigripes mitochondrion, complete genome	19,072 bp circular DNA	NC_026188.1 GI:749111556
Mobula eregoodootenkee mitochondrion, complete genome	15,716 bp circular DNA	NC_025954.1 GI:733386926
Chelmon rostratus mitochondrion, complete genome	16,538 bp circular DNA	NC_025953.1 GI:733386912
Mus spretus mitochondrion, complete genome	16,286 bp circular DNA	NC_025952.1 GI:733386898
Murina leucogaster mitochondrion, complete genome	16,823 bp circular DNA	NC_025949.1 GI:733386856
Parasinilabeo assimilis mitochondrion, complete genome	16,602 bp circular DNA	NC_025947.1 GI:733386828
Oedalechilus labiosus mitochondrion, complete genome	16,829 bp circular DNA	NC_025941.1 GI:733386758
Argyrosomus amoyensis mitochondrion, complete genome	16,490 bp circular DNA	NC_025937.1 GI:733386702
Euthynnus affinis mitochondrion, complete genome	16,513 bp circular DNA	NC_025934.1 GI:733386660
Eremias przewalskii mitochondrion, complete genome	18,225 bp circular DNA	NC_025929.1 GI:733386604
Ixobrychus sinensis mitochondrion, complete genome	19,493 bp circular DNA	NC_025925.1 GI:733386507
Ixobrychus eurhythmus mitochondrion, complete genome	19,509 bp circular DNA	NC_025924.1 GI:733386492
Botaurus stellaris mitochondrion, complete genome	20,350 bp circular DNA	NC_025923.1 GI:733386477
Butorides striata mitochondrion, complete genome	19,087 bp circular DNA	NC_025922.1 GI:733386462
Ardeola bacchus mitochondrion, complete genome	19,341 bp circular DNA	NC_025921.1 GI:733386447
Egretta sacra mitochondrion, complete genome	19,656 bp circular DNA	NC_025920.1 GI:733386432
Ardea purpurea mitochondrion, complete genome	18,722 bp circular DNA	NC_025919.1 GI:733386418
Ardea intermedia mitochondrion, complete genome	18,543 bp circular DNA	NC_025918.1 GI:733386404
Bubulcus ibis mitochondrion, complete genome	18,959 bp circular DNA	NC_025917.1 GI:733386390
Ardea modesta mitochondrion, complete genome	19,212 bp circular DNA	NC_025916.1 GI:733386376
Montifringilla taczanowskii mitochondrion, complete genome	16,917 bp circular DNA	NC_025914.1 GI:733386348
Montifringilla adamsi mitochondrion, complete genome	16,912 bp circular DNA	NC_025913.1 GI:733386334
Pyrgilauda blanfordi mitochondrion, complete genome	16,913 bp circular DNA	NC_025912.1 GI:733386320
Montifringilla nivalis mitochondrion, complete genome	16,923 bp circular DNA	NC_025911.1 GI:733386306
Samaris cristatus mitochondrion, complete genome	18,606 bp circular DNA	NC_025903.1 GI:733386251
Lepus hainanus mitochondrion, complete genome	16,646 bp circular DNA	NC_025902.1 GI:733386237
Pyrgilauda davidiana mitochondrion, complete genome	16,912 bp circular DNA	NC_025915.1 GI:733386362
Chrysolampis mosquitus mitochondrion, complete genome	16,767 bp circular DNA	NC_025786.1 GI:726972665
Gymnocephalus cernua mitochondrion, complete genome	16,614 bp circular DNA	NC_025785.1 GI:726972651
Sphyrna zygaena mitochondrion, complete genome	16,731 bp circular DNA	NC_025778.1 GI:726972552
Caprimulgus indicus mitochondrion, complete genome	17,536 bp circular DNA	NC_025773.1 GI:726972482
Choerodon schoenleinii mitochondrion, complete genome	16,504 bp circular DNA	NC_025771.1 GI:726972468
Procypris mera mitochondrion, complete genome	16,581 bp circular DNA	NC_025770.1 GI:726972454
Manis temminckii mitochondrion, complete genome	16,559 bp circular DNA	NC_025769.1 GI:726972440
Lepus tolai mitochondrion, complete genome	17,472 bp circular DNA	NC_025748.1 GI:726972147
Wiedomys cerradensis mitochondrion, complete genome	16,346 bp circular DNA	NC_025747.1 GI:726972133
Akodon montensis mitochondrion, complete genome	16,378 bp circular DNA	NC_025746.1 GI:726972119
Fringilla coelebs mitochondrion, complete genome	16,801 bp circular DNA	NC_025599.1 GI:722498548
Andinoacara rivulatus mitochondrion, complete genome	16,585 bp circular DNA	NC_025671.1 GI:722491764
Leopoldamys edwardsi mitochondrion, complete genome	16,284 bp circular DNA	NC_025670.1 GI:722491745
Oreochromis niloticus x Oreochromis aureus mitochondrion, complete genome	16,663 bp circular DNA	NC_025669.1 GI:722491725
Gloydius saxatilis mitochondrion, complete genome	17,218 bp circular DNA	NC_025666.1 GI:722491615
Seriolella porosa mitochondrion, complete genome	16,814 bp circular DNA	NC_025665.1 GI:722491596
Anser indicus mitochondrion, complete genome	16,731 bp circular DNA	NC_025654.1 GI:722491577
Chroicocephalus ridibundus mitochondrion, complete genome	16,807 bp circular DNA	NC_025649.1 GI:722491535
Coregonus ussuriensis mitochondrion, complete genome	16,737 bp circular DNA	NC_025648.1 GI:722491514
Ochetobius elongatus mitochondrion, complete genome	16,613 bp circular DNA	NC_025646.1 GI:722491473
Carangoides equula mitochondrion, complete genome	16,588 bp circular DNA	NC_025644.1 GI:722491432
Elaphe davidi mitochondrion, complete genome	17,117 bp circular DNA	NC_025643.1 GI:722491410
Phrynocephalus grumgrzimailoi mitochondrion, complete genome	16,301 bp circular DNA	NC_025640.1 GI:722491389
Phrynocephalus helioscopus mitochondrion, complete genome	16,249 bp circular DNA	NC_025639.1 GI:722491367
Vanellus vanellus mitochondrion, complete genome	16,795 bp circular DNA	NC_025637.1 GI:722491326
Triplophysa robusta mitochondrion, complete genome	16,570 bp circular DNA	NC_025632.1 GI:722491228
Platysmacheilus nudiventris mitochondrion, complete genome	16,603 bp circular DNA	NC_025631.1 GI:722491208
Pseudonestor xanthophrys mitochondrion, complete genome	16,830 bp circular DNA	NC_025630.1 GI:722491186
Oreomystis bairdi mitochondrion, complete genome	16,833 bp circular DNA	NC_025628.1 GI:722491154
Carduelis psaltria mitochondrion, complete genome	16,812 bp circular DNA	NC_025627.1 GI:722491134
Pyrrhula pyrrhula mitochondrion, complete genome	16,831 bp circular DNA	NC_025625.1 GI:722491102
Hemignathus stejnegeri mitochondrion, complete genome	16,832 bp circular DNA	NC_025624.1 GI:722491083
Loxia curvirostra mitochondrion, complete genome	16,805 bp circular DNA	NC_025623.1 GI:722491064
Hemignathus parvus mitochondrion, complete genome	16,833 bp circular DNA	NC_025622.1 GI:722491046
Serinus dorsostriatus mitochondrion, complete genome	16,804 bp circular DNA	NC_025621.1 GI:722491025
Vestiaria coccinea mitochondrion, complete genome	16,830 bp circular DNA	NC_025620.1 GI:722491005
Cardinalis cardinalis mitochondrion, complete genome	16,779 bp circular DNA	NC_025618.1 GI:722490964
Melamprosops phaeosoma mitochondrion, complete genome	16,840 bp circular DNA	NC_025617.1 GI:722490941
Eremopsaltria mongolica mitochondrion, complete genome	16,811 bp circular DNA	NC_025616.1 GI:722490922
Leucosticte arctoa mitochondrion, complete genome	16,801 bp circular DNA	NC_025615.1 GI:722490902
Coccothraustes coccothraustes mitochondrion, complete genome	16,823 bp circular DNA	NC_025614.1 GI:722490882
Haemorhous cassinii mitochondrion, complete genome	16,812 bp circular DNA	NC_025613.1 GI:722490857
Loxops coccineus mitochondrion, complete genome	15,589 bp circular DNA	NC_025612.1 GI:722490838
Passer domesticus mitochondrion, complete genome	16,802 bp circular DNA	NC_025611.1 GI:722490819
Haemorhous mexicanus mitochondrion, complete genome	16,822 bp circular DNA	NC_025610.1 GI:722490799
Pinicola enucleator mitochondrion, complete genome	16,818 bp circular DNA	NC_025609.1 GI:722490780
Hemignathus flavus mitochondrion, complete genome	16,835 bp circular DNA	NC_025608.1 GI:722490761
Carpodacus roseus mitochondrion, complete genome	16,796 bp circular DNA	NC_025607.1 GI:722490743
Chlorophanes spiza mitochondrion, complete genome	16,824 bp circular DNA	NC_025606.1 GI:722490726
Loxops caeruleirostris mitochondrion, complete genome	16,829 bp circular DNA	NC_025605.1 GI:722490711
Leucosticte brandti mitochondrion, complete genome	16,798 bp circular DNA	NC_025604.1 GI:722490693
Himatione sanguinea mitochondrion, complete genome	16,840 bp circular DNA	NC_025602.1 GI:722490659
Paroreomyza montana mitochondrion, complete genome	16,832 bp circular DNA	NC_025601.1 GI:722490643
Hesperiphona vespertina mitochondrion, complete genome	16,810 bp circular DNA	NC_025600.1 GI:722490624
Loxops mana mitochondrion, complete genome	16,714 bp circular DNA	NC_025598.1 GI:722490601
Carpodacus erythrinus mitochondrion, complete genome	16,820 bp circular DNA	NC_025597.1 GI:722490585
Thraupis episcopus mitochondrion, complete genome	16,757 bp circular DNA	NC_025596.1 GI:722490570
Serinus albogularis mitochondrion, complete genome	16,810 bp circular DNA	NC_025595.1 GI:722490550
Uragus sibiricus mitochondrion, complete genome	16,802 bp circular DNA	NC_025594.1 GI:722490534
Ctenopharyngodon idellus x Elopichthys bambusa mitochondrion, complete genome	16,608 bp circular DNA	NC_025590.1 GI:722490482
Hucho hucho mitochondrion, complete genome	16,751 bp circular DNA	NC_025589.1 GI:722490465
Siganus vulpinus mitochondrion, complete genome	16,505 bp circular DNA	NC_025588.1 GI:722490448
Callithrix jacchus mitochondrion, complete genome	16,499 bp circular DNA	NC_025586.1 GI:722490416
Platydoras armatulus mitochondrion, complete genome	16,470 bp circular DNA	NC_025585.1 GI:722490400
Hypostomus plecostomus mitochondrion, complete genome	16,523 bp circular DNA	NC_025584.1 GI:722490383
Lampetra appendix mitochondrion, complete genome	16,169 bp circular DNA	NC_025583.1 GI:722490360
Eudontomyzon morii mitochondrion, complete genome	16,172 bp circular DNA	NC_025582.1 GI:722490342
Accipiter nisus mitochondrion, complete genome	18,647 bp circular DNA	NC_025580.1 GI:722490308
Squatina nebulosa mitochondrion, complete genome	16,698 bp circular DNA	NC_025578.1 GI:722490275
Coregonus peled mitochondrion, complete genome	16,736 bp circular DNA	NC_025576.1 GI:722490245
Myotis davidii mitochondrion, complete genome	17,531 bp circular DNA	NC_025568.1 GI:722490100
Alectis ciliaris mitochondrion, complete genome	16,570 bp circular DNA	NC_025566.1 GI:722490066
Megalaspis cordyla mitochondrion, complete genome	16,566 bp circular DNA	NC_025565.1 GI:722490052
Bos mutus mitochondrion, complete genome	16,322 bp circular DNA	NC_025563.1 GI:722490016
Garra imberba mitochondrion, complete genome	16,600 bp circular DNA	NC_025562.1 GI:722489995
Gloydius intermedius mitochondrion, complete genome	17,226 bp circular DNA	NC_025560.1 GI:722489961
Neomys fodiens mitochondrion, complete genome	17,260 bp circular DNA	NC_025559.1 GI:722489945
Larus crassirostris mitochondrion, complete genome	16,746 bp circular DNA	NC_025556.1 GI:722489893
Oreochromis esculentus mitochondrion, complete genome	16,622 bp circular DNA	NC_025555.1 GI:722489877
Ichthyomyzon unicuspis mitochondrion, complete genome	16,163 bp circular DNA	NC_025553.1 GI:722489862
Ichthyomyzon fossor mitochondrion, complete genome	16,150 bp circular DNA	NC_025552.1 GI:722489842
Callosciurus erythraeus mitochondrion, complete genome	16,550 bp circular DNA	NC_025550.1 GI:722489805
Scolopax rusticola mitochondrion, complete genome	16,984 bp circular DNA	NC_025521.1 GI:722489748
Mustela erminea mitochondrion, complete genome	16,471 bp circular DNA	NC_025516.1 GI:722489651
Tanakia limbata mitochondrion, complete genome	16,565 bp circular DNA	NC_025515.1 GI:722489631
Vanellus cinereus mitochondrion, complete genome	17,074 bp circular DNA	NC_025514.1 GI:722489612
Macaca fuscata mitochondrion, complete genome	16,565 bp circular DNA	NC_025513.1 GI:722489592
Narcine entemedor mitochondrion, complete genome	17,081 bp circular DNA	NC_025512.1 GI:722489572
Porphyrio porphyrio mitochondrion, complete genome	17,020 bp circular DNA	NC_025508.1 GI:722489498
Gallirallus philippensis mitochondrion, complete genome	17,359 bp circular DNA	NC_025507.1 GI:722489481
Lewinia muelleri mitochondrion, complete genome	17,313 bp circular DNA	NC_025502.1 GI:722489418
Lissemys scutata mitochondrion, complete genome	16,512 bp circular DNA	NC_025494.1 GI:722489264
Sillago asiatica mitochondrion, complete genome	16,493 bp circular DNA	NC_025337.1 GI:699257081
Rasbora trilineata mitochondrion, complete genome	16,747 bp circular DNA	NC_025336.1 GI:699257067
Cricetulus longicaudatus mitochondrion, complete genome	16,302 bp circular DNA	NC_025330.1 GI:699257010
Squatina formosa mitochondrion, complete genome	16,690 bp circular DNA	NC_025328.1 GI:699256982
Sorex tundrensis mitochondrion, complete genome	17,444 bp circular DNA	NC_025327.1 GI:699256968
Rhodeus sericeus mitochondrion, complete genome	16,581 bp circular DNA	NC_025326.1 GI:699256954
Homatula potanini mitochondrion, complete genome	16,569 bp circular DNA	NC_025321.1 GI:699256884
Eremias vermiculata mitochondrion, complete genome	19,914 bp circular DNA	NC_025320.1 GI:699256870
Discogobio yunnanensis mitochondrion, complete genome	16,602 bp circular DNA	NC_025319.1 GI:699256856
Siniperca chuatsi x Siniperca knerii mitochondrion, complete genome	16,493 bp circular DNA	NC_025317.1 GI:699256828
Lepus sinensis mitochondrion, complete genome	17,438 bp circular DNA	NC_025316.1 GI:699256814
Hyla annectans mitochondrion, complete genome	17,973 bp circular DNA	NC_025309.1 GI:699256786
Myotis brandtii mitochondrion, complete genome	17,470 bp circular DNA	NC_025308.1 GI:699256772
Nibea coibor mitochondrion, complete genome	16,502 bp circular DNA	NC_025307.1 GI:699256758
Eremias multiocellata mitochondrion, complete genome	19,385 bp circular DNA	NC_025304.1 GI:699256744
Ptychobarbus kaznakovi mitochondrion, complete genome	16,842 bp circular DNA	NC_025303.1 GI:699256730
Rhabdosargus sarba mitochondrion, complete genome	16,644 bp circular DNA	NC_025301.1 GI:699256677
Xenophysogobio nudicorpa mitochondrion, complete genome	16,616 bp circular DNA	NC_025300.1 GI:699256663
Sillago indica mitochondrion, complete genome	16,647 bp circular DNA	NC_025298.1 GI:699256635
Metahomaloptera omeiensis mitochondrion, complete genome	16,558 bp circular DNA	NC_025297.1 GI:699256621
Viverricula indica mitochondrion, complete genome	16,583 bp circular DNA	NC_025296.1 GI:699256607
Pterois volitans mitochondrion, complete genome	16,500 bp circular DNA	NC_025290.1 GI:699256552
Nipponocypris koreanus mitochondrion, complete genome	16,615 bp circular DNA	NC_025286.1 GI:699256510
Lasiopodomys mandarinus mitochondrion, complete genome	16,375 bp circular DNA	NC_025283.1 GI:699256468
Sorex cylindricauda mitochondrion, complete genome	17,191 bp circular DNA	NC_025278.1 GI:699256400
Tamias sibiricus mitochondrion, complete genome	16,558 bp circular DNA	NC_025277.1 GI:699256386
Orthriophis taeniurus mitochondrion, complete genome	17,183 bp circular DNA	NC_025275.1 GI:699256358
Clupeonella cultriventris mitochondrion, complete genome	16,650 bp circular DNA	NC_015109.1 GI:322422784
Amolops wuyiensis mitochondrion, complete genome	17,797 bp circular DNA	NC_025591.1 GI:722490501
Ardea cinerea mitochondrion, complete genome	18,703 bp circular DNA	NC_025900.1 GI:731978958
Perca flavescens mitochondrion, complete genome	16,537 bp circular DNA	NC_019572.1 GI:426580954
Homo sapiens mitochondrion, complete genome	16,569 bp circular DNA	NC_012920.1 GI:251831106
Siniperca scherzeri x Siniperca chuatsi mitochondrion, complete genome	16,504 bp circular DNA	NC_024879.1 GI:685497371
Siniperca chuatsi x Siniperca scherzeri mitochondrion, complete genome	16,497 bp circular DNA	NC_024876.1 GI:685497329
Cottus czerskii mitochondrion, complete genome	16,534 bp circular DNA	NC_025242.1 GI:694137661
Glandirana tientaiensis mitochondrion, complete genome	17,681 bp circular DNA	NC_025226.1 GI:694136604
Channa asiatica mitochondrion, complete genome	16,550 bp circular DNA	NC_025225.1 GI:694136590
Macaca tonkeana mitochondrion, complete genome	16,560 bp circular DNA	NC_025222.1 GI:694136548
Macaca silenus mitochondrion, complete genome	16,541 bp circular DNA	NC_025221.1 GI:694136534
Macaca arctoides mitochondrion, complete genome	16,558 bp circular DNA	NC_025201.1 GI:693426964
Piaractus mesopotamicus mitochondrion, complete genome	16,722 bp circular DNA	NC_024940.1 GI:691326777
Mustela nigripes mitochondrion, complete genome	16,556 bp circular DNA	NC_024942.1 GI:689357985
Salminus brasiliensis mitochondrion, complete genome	17,721 bp circular DNA	NC_024941.1 GI:689357967
Prochilodus lineatus mitochondrion, complete genome	16,699 bp circular DNA	NC_024939.1 GI:688074978
Brycon orbignyanus mitochondrion, complete genome	16,800 bp circular DNA	NC_024938.1 GI:688074955
Zapteryx exasperata mitochondrion, complete genome	17,310 bp circular DNA	NC_024937.1 GI:688074936
Acrossocheilus stenotaeniatus mitochondrion, complete genome	16,594 bp circular DNA	NC_024934.1 GI:688074889
Chlorocebus cynosuros mitochondrion, complete genome	16,334 bp circular DNA	NC_024933.1 GI:688074869
Heteromycteris japonicus mitochondrion, complete genome	17,111 bp circular DNA	NC_024921.1 GI:688074650
Rhodeus lighti mitochondrion, complete genome	16,677 bp circular DNA	NC_024885.1 GI:685497454
Siganus canaliculatus mitochondrion, complete genome	16,492 bp circular DNA	NC_024881.1 GI:685497399
Schizopygopsis malacanthus mitochondrion, complete genome	16,677 bp circular DNA	NC_024880.1 GI:685497385
Phrynocephalus guinanensis mitochondrion, complete genome	16,279 bp circular DNA	NC_024875.1 GI:685497315
Sus celebensis mitochondrion, complete genome	16,481 bp circular DNA	NC_024860.1 GI:685497081
Percalates novemaculeata mitochondrion, complete genome	16,497 bp circular DNA	NC_024850.1 GI:685496941
Acrossocheilus kreyenbergii mitochondrion, complete genome	16,849 bp circular DNA	NC_024844.1 GI:685496871
Gnathopogon polytaenia mitochondrion, complete genome	16,594 bp circular DNA	NC_024837.1 GI:685496773
Saurida umeyoshii mitochondrion, complete genome	16,546 bp circular DNA	NC_024836.1 GI:685496759
Petenia splendida mitochondrion, complete genome	16,518 bp circular DNA	NC_024835.1 GI:685496745
Elopichthys bambusa mitochondrion, complete genome	16,619 bp circular DNA	NC_024834.1 GI:685496731
Schizothorax pseudoaksaiensis mitochondrion, complete genome	16,582 bp circular DNA	NC_024833.1 GI:685496717
Netta rufina mitochondrion, complete genome	16,625 bp circular DNA	NC_024922.1 GI:688074671
Platysmacheilus exiguus mitochondrion, complete genome	16,604 bp circular DNA	NC_024163.1 GI:642276364
Leptobotia microphthalma mitochondrion, complete genome	16,512 bp circular DNA	NC_024049.1 GI:628972682
Alburnus tarichi mitochondrion, complete genome	16,602 bp circular DNA	NC_019575.1 GI:426581027
Alburnus istanbulensis mitochondrion, complete genome	16,612 bp circular DNA	NC_019574.1 GI:426581003
Microphysogobio fukiensis mitochondrion, complete genome	16,600 bp circular DNA	NC_024930.1 GI:688074806
Emberiza rutila mitochondrion, complete genome	16,803 bp linear DNA	NC_024925.1 GI:688074743
Sus verrucosus mitochondrion, complete genome	16,479 bp circular DNA	NC_023536.1 GI:589144553
Nectogale elegans mitochondrion, complete genome	17,460 bp circular DNA	NC_023351.1 GI:575669443
Chirostoma humboldtianum mitochondrion, complete genome	16,447 bp circular DNA	NC_024883.1 GI:685497427
Carcharhinus macloti mitochondrion, complete genome	16,701 bp circular DNA	NC_024862.1 GI:685497133
Romanogobio tenuicorpus mitochondrion, complete genome	16,600 bp circular DNA	NC_022930.1 GI:560877704
Acrossocheilus monticola mitochondrion, complete genome	16,599 bp circular DNA	NC_022145.1 GI:533206372
Acipenser schrenckii mitochondrion, complete genome	16,684 bp circular DNA	NC_021757.1 GI:525341030
Tor putitora mitochondrion, complete genome	16,576 bp circular DNA	NC_021755.1 GI:525341002
Pangasianodon hypophthalmus mitochondrion, complete genome	16,522 bp circular DNA	NC_021752.1 GI:525340960
Martes martes mitochondrion, complete genome	16,486 bp circular DNA	NC_021749.1 GI:525340932
Psenes pellucidus mitochondrion, complete genome	16,572 bp circular DNA	NC_021619.1 GI:517502140
Spinibarbus denticulatus mitochondrion, complete genome	16,549 bp linear DNA	NC_021616.1 GI:517502100
Heterodontus zebra mitochondrion, complete genome	16,720 bp circular DNA	NC_021615.1 GI:517502076
Cromileptes altivelis mitochondrion, complete genome	16,497 bp circular DNA	NC_021614.1 GI:517502051
Epinephelus trimaculatus mitochondrion, complete genome	16,761 bp circular DNA	NC_021612.1 GI:517502007
Rhizomys pruinosus mitochondrion, complete genome	16,575 bp circular DNA	NC_021478.1 GI:511768932
Onychostoma alticorpus mitochondrion, complete genome	16,607 bp circular DNA	NC_021473.1 GI:511674879
Epinephelus epistictus mitochondrion, complete genome	16,920 bp circular DNA	NC_021462.1 GI:511349022
Psenopsis anomala mitochondrion, complete genome	16,509 bp circular DNA	NC_021460.1 GI:511348994
Microphysogobio alticorpus mitochondrion, complete genome	16,568 bp circular DNA	NC_021451.1 GI:511348897
Epinephelus quoyanus mitochondrion, complete genome	16,797 bp circular DNA	NC_021450.1 GI:511348883
Schizothorax richardsonii mitochondrion, complete genome	16,592 bp circular DNA	NC_021448.1 GI:511348869
Emberiza spodocephala mitochondrion, complete genome	16,796 bp circular DNA	NC_021445.1 GI:511348827
Alopias superciliosus mitochondrion, complete genome	16,719 bp circular DNA	NC_021443.1 GI:511348799
Megachasma pelagios mitochondrion, complete genome	16,694 bp circular DNA	NC_021442.1 GI:511348785
Pseudobagrus truncatus mitochondrion, complete genome	16,533 bp circular DNA	NC_021395.1 GI:511347935
Pseudobagrus brevicaudatus mitochondrion, complete genome	16,533 bp circular DNA	NC_021393.1 GI:511347907
Carassius auratus ssp. 'Pingxiang' mitochondrion, complete genome	16,576 bp circular DNA	NC_015142.1 GI:323481938
Uropsilus sp. 1 FT-2014 mitochondrion, complete genome	16,530 bp circular DNA	NC_018598.1 GI:404333667
Macropodus ocellatus mitochondrion, complete genome	16,501 bp circular DNA	NC_024753.1 GI:674840637
Anabas testudineus mitochondrion, complete genome	16,603 bp circular DNA	NC_024752.1 GI:674840623
Tadorna tadorna mitochondrion, complete genome	16,604 bp circular DNA	NC_024750.1 GI:674840596
Culter erythropterus mitochondrion, complete genome	16,629 bp circular DNA	NC_024749.1 GI:674840582
Hylarana guentheri mitochondrion, complete genome	19,053 bp circular DNA	NC_024748.1 GI:674840568
Pterois miles mitochondrion, complete genome	16,497 bp circular DNA	NC_024746.1 GI:674840554
Elaphe bimaculata mitochondrion, complete genome	17,183 bp circular DNA	NC_024743.1 GI:674840512
Cottus dzungaricus mitochondrion, complete genome	16,527 bp circular DNA	NC_024739.1 GI:674840456
Paraneetroplus synspilus x Amphilophus citrinellus mitochondrion, complete genome	16,541 bp circular DNA	NC_024737.1 GI:674840429
Metzia longinasus mitochondrion, complete genome	16,614 bp circular DNA	NC_024729.1 GI:674840222
Henicorhina leucosticta mitochondrion, complete genome	16,727 bp circular DNA	NC_024673.1 GI:671729557
Glyptothorax sinensis mitochondrion, complete genome	16,531 bp circular DNA	NC_024672.1 GI:671729543
Chelodina longicollis mitochondrion, complete genome	16,647 bp circular DNA	NC_024667.1 GI:671729501
Phrynocephalus versicolor mitochondrion, complete genome	16,429 bp circular DNA	NC_024654.1 GI:671729394
Culter alburnus x Ancherythroculter nigrocauda mitochondrion, complete genome	16,621 bp circular DNA	NC_024645.1 GI:671729268
Ladislavia taczanowskii mitochondrion, complete genome	16,613 bp circular DNA	NC_024634.1 GI:671729144
Anas acuta mitochondrion, complete genome	16,599 bp circular DNA	NC_024631.1 GI:671729102
Megalobrama amblycephala x Ancherythroculter nigrocauda mitochondrion, complete genome	16,621 bp circular DNA	NC_024623.1 GI:669032415
Colinus virginianus mitochondrion, complete genome	16,702 bp circular DNA	NC_024620.1 GI:669032373
Caloperdix oculeus mitochondrion, complete genome	16,488 bp circular DNA	NC_024619.1 GI:669032359
Crax rubra mitochondrion, complete genome	16,666 bp circular DNA	NC_024618.1 GI:669032345
Crax daubentoni mitochondrion, complete genome	16,684 bp circular DNA	NC_024617.1 GI:669032331
Ptilopachus petrosus mitochondrion, complete genome	16,773 bp circular DNA	NC_024616.1 GI:669032317
Phrynocephalus putjatai mitochondrion, complete genome	16,283 bp circular DNA	NC_024612.1 GI:669032289
Triplophysa siluroides mitochondrion, complete genome	16,574 bp circular DNA	NC_024611.1 GI:669032275
Solea ovata mitochondrion, complete genome	16,782 bp circular DNA	NC_024610.1 GI:669032261
Lepturichthys fimbriata mitochondrion, complete genome	16,567 bp circular DNA	NC_024609.1 GI:669032247
Corvus splendens mitochondrion, complete genome	16,926 bp circular DNA	NC_024607.1 GI:669032233
Suncus murinus mitochondrion, complete genome	17,240 bp circular DNA	NC_024604.1 GI:669032191
Aythya ferina mitochondrion, complete genome	16,616 bp circular DNA	NC_024602.1 GI:669032163
Jinshaia sinensis mitochondrion, complete genome	16,567 bp circular DNA	NC_024598.1 GI:669032107
Triplophysa anterodorsalis mitochondrion, complete genome	16,567 bp circular DNA	NC_024597.1 GI:669032093
Carcharhinus plumbeus mitochondrion, complete genome	16,706 bp circular DNA	NC_024596.1 GI:669032079
Tachybaptus ruficollis mitochondrion, complete genome	16,688 bp circular DNA	NC_024594.1 GI:669032051
Amaurornis phoenicurus mitochondrion, complete genome	17,213 bp circular DNA	NC_024593.1 GI:669032037
Cricetulus kamensis mitochondrion, complete genome	16,270 bp circular DNA	NC_024592.1 GI:669032023
Plectorhinchus cinctus mitochondrion, complete genome	16,523 bp circular DNA	NC_024587.1 GI:669026856
Platax teira mitochondrion, complete genome	16,561 bp circular DNA	NC_024580.1 GI:669026772
Discogobio tetrabarbatus mitochondrion, complete genome	16,596 bp circular DNA	NC_024578.1 GI:669026758
Plestiodon elegans mitochondrion, complete genome	17,304 bp circular DNA	NC_024576.1 GI:669026730
Dupetor flavicollis mitochondrion, complete genome	17,016 bp circular DNA	NC_024575.1 GI:669026716
Xenophysogobio boulengeri mitochondrion, complete genome	16,607 bp circular DNA	NC_024574.1 GI:669026702
Lutjanus johnii mitochondrion, complete genome	16,596 bp circular DNA	NC_024572.1 GI:669026674
Pteroplatytrygon violacea mitochondrion, complete genome	17,665 bp circular DNA	NC_024570.1 GI:669026646
Tanakia lanceolata mitochondrion, complete genome	16,607 bp circular DNA	NC_024566.1 GI:669026590
Anourosorex squamipes mitochondrion, complete genome	17,121 bp circular DNA	NC_024563.1 GI:669026548
Squalidus gracilis mitochondrion, complete genome	16,605 bp circular DNA	NC_024561.1 GI:669026520
Lycodon rufozonatus mitochondrion, complete genome	17,188 bp circular DNA	NC_024559.1 GI:669026506
Vespertilio sinensis mitochondrion, complete genome	16,971 bp circular DNA	NC_024558.1 GI:669026492
Aprasia parapulchella mitochondrion, complete genome	16,528 bp circular DNA	NC_024557.1 GI:669026478
Decapterus maruadsi mitochondrion, complete genome	16,541 bp circular DNA	NC_024556.1 GI:669026464
Lyrurus tetrix mitochondrion, complete genome	16,677 bp circular DNA	NC_024554.1 GI:669026421
Garrulax cineraceus mitochondrion, complete genome	17,800 bp circular DNA	NC_024553.1 GI:669026407
Turdus hortulorum mitochondrion, complete genome	16,759 bp circular DNA	NC_024552.1 GI:669026393
Sebastes oblongus mitochondrion, complete genome	16,396 bp circular DNA	NC_024549.1 GI:669026351
Rana kunyuensis mitochondrion, complete genome	22,255 bp circular DNA	NC_024548.1 GI:669026337
Microhyla pulchra mitochondrion, complete genome	16,744 bp circular DNA	NC_024547.1 GI:669026323
Paradoxornis webbianus mitochondrion, complete genome	16,960 bp circular DNA	NC_024539.1 GI:669017703
Myodes glareolus mitochondrion, complete genome	16,353 bp circular DNA	NC_024538.1 GI:669017689
Ptychobarbus dipogon mitochondrion, complete genome	16,787 bp circular DNA	NC_024537.1 GI:669017675
Hippocampus barbouri mitochondrion, complete genome	16,526 bp circular DNA	NC_024536.1 GI:669017661
Pavo cristatus mitochondrion, complete genome	16,686 bp circular DNA	NC_024533.1 GI:669017619
Liza haematocheila mitochondrion, complete genome	16,822 bp circular DNA	NC_024531.1 GI:669017591
Hippocampus ingens mitochondrion, complete genome	16,526 bp circular DNA	NC_024530.1 GI:669017577
Trachypithecus pileatus mitochondrion, complete genome	16,526 bp circular DNA	NC_024529.1 GI:669017563
Leuciscus baicalensis mitochondrion, complete genome	16,606 bp circular DNA	NC_024528.1 GI:669017549
Hemibarbus medius mitochondrion, complete genome	16,614 bp circular DNA	NC_024527.1 GI:669017535
Emberiza cioides mitochondrion, complete genome	16,765 bp circular DNA	NC_024524.1 GI:669017493
Crocodylus rhombifer mitochondrion, complete genome	16,795 bp circular DNA	NC_024513.1 GI:669017071
Glyphis glyphis mitochondrion, complete genome	16,701 bp circular DNA	NC_021768.2 GI:667805845
Pareuchiloglanis sinensis mitochondrion, complete genome	16,593 bp circular DNA	NC_024434.1 GI:658608913
Coreoperca loona mitochondrion, complete genome	16,497 bp circular DNA	NC_024431.1 GI:658608863
Paracanthobrama guichenoti mitochondrion, complete genome	16,607 bp circular DNA	NC_024430.1 GI:658608845
Rhinogobio typus mitochondrion, complete genome	16,608 bp circular DNA	NC_024423.1 GI:658608748
Megalobrama skolkovii mitochondrion, complete genome	16,620 bp circular DNA	NC_024422.1 GI:658608731
Ptychidio jordani mitochondrion, complete genome	16,602 bp circular DNA	NC_024294.1 GI:651424776
Aseraggodes kobensis mitochondrion, complete genome	16,944 bp circular DNA	NC_024285.1 GI:651424734
Carcharhinus melanopterus mitochondrion, complete genome	16,706 bp circular DNA	NC_024284.1 GI:651424716
Ceryle rudis mitochondrion, complete genome	17,355 bp circular DNA	NC_024280.1 GI:651424639
Pseudobagrus emarginatus mitochondrion, complete genome	16,534 bp circular DNA	NC_024279.1 GI:651424619
Hemibagrus wyckioides mitochondrion, complete genome	16,525 bp circular DNA	NC_024278.1 GI:651424592
Culter recurviceps mitochondrion complete genome	16,622 bp circular DNA	NC_024277.1 GI:651424573
Squatina japonica mitochondrion, complete genome	16,689 bp circular DNA	NC_024276.1 GI:651424555
Barbonymus schwanenfeldii mitochondrion, complete genome	16,576 bp circular DNA	NC_024274.1 GI:651424522
Nanorana taihangnica mitochondrion, complete genome	17,412 bp circular DNA	NC_024272.1 GI:651424481
Lamna ditropis mitochondrion, complete genome	16,699 bp circular DNA	NC_024269.1 GI:651424421
Samariscus latus mitochondrion, complete genome	18,706 bp circular DNA	NC_024263.1 GI:651424313
Lepus coreanus mitochondrion, complete genome	17,472 bp circular DNA	NC_024259.1 GI:651424164
Pristiophorus japonicus mitochondrion, complete genome	18,430 bp circular DNA	NC_024110.1 GI:635172112
Repomucenus curvicornis mitochondrion, complete genome	16,406 bp circular DNA	NC_018567.1 GI:403532114
Marmota himalayana mitochondrion, complete genome	16,443 bp circular DNA	NC_018367.1 GI:400201868
Poecilia reticulata mitochondrion, complete genome	16,538 bp circular DNA	NC_024238.1 GI:649946749
Hoplolatilus cuniculus mitochondrion, complete genome	16,853 bp circular DNA	NC_024197.1 GI:642277266
Synchiropus splendidus mitochondrion, complete genome	16,430 bp circular DNA	NC_024195.1 GI:642277207
Callionymus enneactis mitochondrion, complete genome	17,171 bp circular DNA	NC_024194.1 GI:642277180
Neosynchiropus moyeri mitochondrion, complete genome	16,837 bp circular DNA	NC_024193.1 GI:642277152
Parupeneus multifasciatus mitochondrion, complete genome	16,607 bp circular DNA	NC_024192.1 GI:642277125
Phycodurus eques mitochondrion, complete genome	16,520 bp circular DNA	NC_024191.1 GI:642277097
Fistularia petimba mitochondrion, complete genome	16,465 bp circular DNA	NC_024190.1 GI:642277069
Dactyloptena orientalis mitochondrion, complete genome	16,702 bp circular DNA	NC_024189.1 GI:642277035
Mulloidichthys vanicolensis mitochondrion, complete genome	16,563 bp circular DNA	NC_024188.1 GI:642276954
Doryrhamphus japonicus mitochondrion, complete genome	16,568 bp circular DNA	NC_024187.1 GI:642276897
Solenostomus paradoxus mitochondrion, complete genome	16,425 bp circular DNA	NC_024186.1 GI:642276860
Draconetta xenica mitochondrion, complete genome	16,617 bp circular DNA	NC_024185.1 GI:642276806
Trachinotus carolinus mitochondrion, complete genome	16,544 bp circular DNA	NC_024184.1 GI:642276782
Amolops mantzorum mitochondrion, complete genome	17,744 bp circular DNA	NC_024180.1 GI:642276669
Atractosteus tropicus mitochondrion, complete genome	16,280 bp circular DNA	NC_024178.1 GI:642276616
Chrysocyon brachyurus mitochondrion, complete genome	16,760 bp circular DNA	NC_024172.1 GI:642276518
Protosalanx hyalocranius mitochondrion, complete genome	16,693 bp circular DNA	NC_024109.1 GI:635172098
Grammistes sexlineatus mitochondrion, complete genome	16,502 bp circular DNA	NC_024108.1 GI:635172084
Gymnura poecilura mitochondrion, complete genome	17,874 bp circular DNA	NC_024102.1 GI:635155265
Isurus paucus mitochondrion, complete genome	16,704 bp circular DNA	NC_024101.1 GI:635155251
Siganus guttatus mitochondrion, complete genome	16,505 bp circular DNA	NC_024088.1 GI:635155034
Aquila chrysaetos mitochondrion, complete genome	17,332 bp circular DNA	NC_024087.1 GI:635155020
Siganus puellus mitochondrion, complete genome	16,504 bp circular DNA	NC_024086.1 GI:635155006
Mogurnda adspersa mitochondrion, complete genome	16,523 bp circular DNA	NC_024058.1 GI:628972780
Carcharhinus acronotus mitochondrion, complete genome	16,719 bp circular DNA	NC_024055.1 GI:628972752
Culter alburnus mitochondrion, complete genome	16,622 bp circular DNA	NC_013616.1 GI:280978251
Squalus acanthias mitochondrion, complete genome	16,738 bp linear DNA	NC_002012.1 GI:5835708
Cecropis daurica mitochondrion, complete genome	17,949 bp circular DNA	NC_024107.1 GI:635172070
Trionyx triunguis mitochondrion, complete genome	16,590 bp circular DNA	NC_012833.1 GI:242912957
Dipturus kwangtungensis mitochondrion, complete genome	16,912 bp circular DNA	NC_023505.2 GI:628903075
Cobitis granoei mitochondrion, complete genome	16,636 bp circular DNA	NC_023473.1 GI:584593811
Rhincodon typus mitochondrion, complete genome	16,875 bp linear DNA	NC_023455.1 GI:584593615
Epinephelus tukula mitochondrion, complete genome	16,503 bp circular DNA	NC_024039.1 GI:620695085
Trachinotus blochii mitochondrion, complete genome	16,558 bp circular DNA	NC_024026.1 GI:615072326
Selar crumenophthalmus mitochondrion, complete genome	16,610 bp circular DNA	NC_023954.1 GI:609253067
Pangasius pangasius mitochondrion, complete genome	16,476 bp circular DNA	NC_023924.1 GI:609253009
Clarias batrachus mitochondrion, complete genome	16,511 bp circular DNA	NC_023923.1 GI:609252989
Petaurista alborufus mitochondrion, complete genome	16,507 bp circular DNA	NC_023922.1 GI:609252970
Saurida microlepis mitochondrion, complete genome	16,510 bp circular DNA	NC_023980.1 GI:608788278
Mastacembelus armatus mitochondrion, complete genome	16,486 bp circular DNA	NC_023977.1 GI:608788236
Hemibagrus guttatus mitochondrion, complete genome	16,528 bp circular DNA	NC_023976.1 GI:608788222
Belligobio nummifer mitochondrion, complete genome	16,610 bp circular DNA	NC_023975.1 GI:608788208
Pardachirus pavoninus mitochondrion, complete genome	16,537 bp circular DNA	NC_023974.1 GI:608788194
Pseudaesopia japonica mitochondrion, complete genome	16,789 bp circular DNA	NC_023973.1 GI:608788180
Nemipterus japonicus mitochondrion, complete genome	16,995 bp circular DNA	NC_023972.1 GI:608788166
Trachypithecus cristatus mitochondrion, complete genome	16,557 bp circular DNA	NC_023971.1 GI:608788152
Trachypithecus francoisi mitochondrion, complete genome	16,554 bp circular DNA	NC_023970.1 GI:608788138
Aix galericulata mitochondrion, complete genome	16,605 bp circular DNA	NC_023969.1 GI:608788124
Carangoides malabaricus mitochondrion, complete genome	16,561 bp circular DNA	NC_023968.1 GI:608788110
Vulpes corsac mitochondrion, complete genome	16,721 bp circular DNA	NC_023958.1 GI:608787984
Rhinobatos schlegelii mitochondrion, complete genome	16,780 bp circular DNA	NC_023951.1 GI:608787914
Blarinella quadraticauda mitochondrion, complete genome	17,014 bp circular DNA	NC_023950.1 GI:608787900
Carcharhinus amblyrhynchoides mitochondrion, complete genome	16,705 bp circular DNA	NC_023948.1 GI:608787872
Cobitis elongatoides mitochondrion, complete genome	16,541 bp circular DNA	NC_023947.1 GI:608787858
Clarias fuscus mitochondrion, complete genome	16,518 bp circular DNA	NC_023941.1 GI:608787773
Perdix hodgsoniae mitochondrion, complete genome	16,699 bp circular DNA	NC_023940.1 GI:608787759
Tetraogallus tibetanus mitochondrion, complete genome	16,692 bp circular DNA	NC_023939.1 GI:608787745
Anas falcata mitochondrion, complete genome	16,601 bp linear DNA	NC_023352.1 GI:575669457
Polyplectron germaini mitochondrion, complete genome	16,699 bp circular DNA	NC_023264.1 GI:570700673
Pampus echinogaster mitochondrion, complete genome	17,694 bp circular DNA	NC_023258.1 GI:570700632
Liobagrus marginatus mitochondrion, complete genome	16,497 bp circular DNA	NC_022923.1 GI:560877648
Salmo trutta mitochondrion, complete genome	16,677 bp circular DNA	NC_024032.1 GI:620695044
Zearaja chilensis mitochondrion, complete genome	16,909 bp circular DNA	NC_023944.1 GI:608787816
Lophius litulon mitochondrion, complete genome	16,431 bp circular DNA	NC_023828.1 GI:598324006
Ichthyaetus relictus mitochondrion, complete genome	16,586 bp circular DNA	NC_023777.1 GI:594448635
Spheniscus demersus mitochondrion, complete genome	17,346 bp circular DNA	NC_022817.1 GI:558603183
Micropercops swinhonis mitochondrion, complete genome	16,493 bp circular DNA	NC_021763.1 GI:525341072
Nematalosa come mitochondrion, complete genome	16,644 bp circular DNA	NC_021447.1 GI:511348855
Chanodichthys dabryi mitochondrion, complete genome	16,622 bp circular DNA	NC_021418.1 GI:511348243
Epinephelus stictus mitochondrion, complete genome	16,524 bp circular DNA	NC_021133.1 GI:482651408
Scoliodon macrorhynchos mitochondrion, complete genome	16,693 bp circular DNA	NC_018052.1 GI:391224104
Chiloscyllium punctatum mitochondrion, complete genome	16,703 bp circular DNA	NC_016686.1 GI:372291301
Cervus nippon kopschi mitochondrion, complete genome	16,429 bp circular DNA	NC_016178.1 GI:357017882
Myotis formosus mitochondrion, complete genome	17,159 bp circular DNA	NC_015828.1 GI:339906775
Cairina moschata mitochondrion, complete genome	16,610 bp circular DNA	NC_010965.1 GI:190349328
Epinephelus awoara mitochondrion, complete genome	16,802 bp circular DNA	NC_018773.1 GI:408772236
Bahaba taipingensis mitochondrion, complete genome	16,500 bp circular DNA	NC_018347.1 GI:400201577
Brachymystax lenok tsinlingensis mitochondrion, complete genome	16,669 bp circular DNA	NC_018342.1 GI:400201520
Brachymystax lenok mitochondrion, complete genome	16,832 bp circular DNA	NC_018341.1 GI:400201506
Acentrogobius pflaumii mitochondrion, complete genome	16,515 bp circular DNA	NC_018064.1 GI:391224258
Amphilophus citrinellus mitochondrion, complete genome	16,522 bp circular DNA	NC_023827.1 GI:598323987
Nematalosa nasus mitochondrion, complete genome	16,674 bp circular DNA	NC_023824.1 GI:598323924
Sus cebifrons mitochondrion, complete genome	16,473 bp circular DNA	NC_023541.1 GI:589144623
Liachirus melanospilos mitochondrion, complete genome	17,001 bp circular DNA	NC_023539.1 GI:589144592
Megalobrama amblycephala x Parabramis pekinensis mitochondrion, complete genome	16,623 bp circular DNA	NC_023534.1 GI:589144525
Schizothorax plagiostomus mitochondrion, complete genome	16,576 bp linear DNA	NC_023531.1 GI:589144497
Rana cf. chensinensis QYCRCCH_C mitochondrion, complete genome	18,808 bp circular DNA	NC_023529.1 GI:589144469
Carcharhinus leucas mitochondrion, complete genome	16,704 bp circular DNA	NC_023522.1 GI:589144371
Carcharhinus sorrah mitochondrion, complete genome	16,707 bp circular DNA	NC_023521.1 GI:589144357
Carcharias taurus mitochondrion, complete genome	16,773 bp circular DNA	NC_023520.1 GI:589144343
Huso dauricus mitochondrion, complete genome	16,691 bp circular DNA	NC_023837.1 GI:598324332
Anser cygnoides mitochondrion, complete genome	16,739 bp circular DNA	NC_023832.1 GI:598324080
Rana dybowskii mitochondrion, complete genome	18,864 bp circular DNA	NC_023528.1 GI:589144455
Mustelus griseus mitochondrion, complete genome	16,754 bp circular DNA	NC_023527.1 GI:589144441
Paraneetroplus synspilus mitochondrion, complete genome	16,543 bp circular DNA	NC_023526.1 GI:589144427
Alepes kleinii mitochondrion, complete genome	16,571 bp circular DNA	NC_023524.1 GI:589144399
Himantura granulata mitochondrion, complete genome	17,657 bp circular DNA	NC_023525.1 GI:589144413
Chrysemys picta bellii mitochondrion, complete genome	16,875 bp circular DNA	NC_023890.1 GI:605669481
Pseudorhombus cinnamoneus mitochondrion, complete genome	16,599 bp circular DNA	NC_022447.1 GI:546143608
Acheilognathus macropterus mitochondrion, complete genome	16,774 bp circular DNA	NC_013711.1 GI:283099317
Cyprinus carpio wuyuanensis x Carassius auratus mitochondrion, complete genome	16,580 bp circular DNA	NC_018038.1 GI:391223920
Opistognathus jacksoniensis mitochondrion, complete genome	16,550 bp circular DNA	NC_017895.1 GI:386800902
Gobiobotia brevibarba mitochondrion, complete genome	16,594 bp circular DNA	NC_014878.1 GI:317097296
Synodus variegatus mitochondrion, complete genome	16,448 bp circular DNA	NC_007228.1 GI:71658092
Dasyatis akajei mitochondrion, complete genome	17,658 bp circular DNA	NC_021132.1 GI:482651385
Pseudolaubuca engraulis mitochondrion, complete genome	16,612 bp circular DNA	NC_020462.1 GI:459627009
Lepomis cyanellus mitochondrion, complete genome	16,485 bp circular DNA	NC_020359.1 GI:452849857
Acheilognathus somjinensis mitochondrion, complete genome	16,569 bp circular DNA	NC_014882.1 GI:317134219
Pseudopungtungia tenuicorpus mitochondrion, complete genome	16,590 bp circular DNA	NC_014873.1 GI:317134176
Microphysogobio koreensis mitochondrion, complete genome	16,606 bp circular DNA	NC_014880.1 GI:317097328
Podoces hendersoni mitochondrion, complete genome	16,867 bp circular DNA	NC_014879.1 GI:317097312
Gobiobotia macrocephala mitochondrion, complete genome	16,610 bp circular DNA	NC_014877.1 GI:317097280
Rhodeus suigensis mitochondrion, complete genome	16,733 bp circular DNA	NC_013709.1 GI:283099303
Mauremys annamensis mitochondrion, complete genome	16,844 bp circular DNA	NC_017875.1 GI:386800552
Thamnaconus tessellatus mitochondrion, complete genome	16,437 bp circular DNA	NC_023804.1 GI:594449118
Paramisgurnus dabryanus mitochondrion, complete genome	16,570 bp circular DNA	NC_023803.1 GI:594449094
Metzia mesembrinum mitochondrion, complete genome	16,611 bp circular DNA	NC_023797.1 GI:594449027
Macaca assamensis mitochondrion, complete genome	16,542 bp circular DNA	NC_023795.1 GI:594448981
Hynobius maoershanensis mitochondrion, complete genome	16,412 bp circular DNA	NC_023789.1 GI:594448891
Parazacco spilurus mitochondrion, complete genome	16,612 bp circular DNA	NC_023786.1 GI:594448823
Abbottina rivularis mitochondrion, complete genome	16,597 bp circular DNA	NC_023781.1 GI:594448747
Ratufa bicolor mitochondrion, complete genome	16,563 bp circular DNA	NC_023780.1 GI:594448721
Lophura swinhoii mitochondrion, complete genome	16,693 bp circular DNA	NC_023779.1 GI:594448695
Amoya chusanensis mitochondrion, complete genome	16,486 bp circular DNA	NC_020347.1 GI:452849615
Mauremys japonica mitochondrion, complete genome	16,443 bp circular DNA	NC_016951.1 GI:378829114
Microthrissa congica mitochondrion, complete genome	16,735 bp circular DNA	NC_016695.1 GI:372291575
Sinocyclocheilus anophthalmus mitochondrion, complete genome	16,574 bp circular DNA	NC_023472.1 GI:584593797
Heterotilapia buttikoferi mitochondrion, complete genome	16,577 bp circular DNA	NC_023470.1 GI:584593769
Boleophthalmus boddarti mitochondrion, complete genome	16,727 bp circular DNA	NC_023468.1 GI:584593741
Microphysogobio tafangensis mitochondrion, complete genome	16,605 bp circular DNA	NC_023461.1 GI:584593685
Vulpes zerda mitochondrion, complete genome	16,683 bp circular DNA	NC_023459.1 GI:584593671
Decapterus macrosoma mitochondrion, complete genome	16,545 bp circular DNA	NC_023458.1 GI:584593657
Capricornis milneedwardsii mitochondrion, complete genome	16,444 bp circular DNA	NC_023457.1 GI:584593643
Sebastes inermis mitochondrion, complete genome	16,504 bp circular DNA	NC_023456.1 GI:584593629
Peltorhamphus novaezeelandiae mitochondrion, complete genome	16,889 bp circular DNA	NC_023448.1 GI:584593545
Colistium nudipinnis mitochondrion, complete genome	16,588 bp circular DNA	NC_023447.1 GI:584593531
Cynoglossus itinus mitochondrion, complete genome	16,915 bp circular DNA	NC_023446.1 GI:584593517
Acrossocheilus fasciatus mitochondrion, complete genome	16,589 bp circular DNA	NC_023378.1 GI:575669734
Pteronotus parnellii mitochondrion, complete genome	16,564 bp circular DNA	NC_023368.1 GI:575669608
Schizothorax progastus mitochondrion, complete genome	16,575 bp linear DNA	NC_023366.1 GI:575669594
Schizothorax labiatus mitochondrion, complete genome	16,582 bp linear DNA	NC_023365.1 GI:575669580
Glyphis garricki mitochondrion, complete genome	16,702 bp circular DNA	NC_023361.1 GI:575669524
Mugilogobius abei mitochondrion, complete genome	16,483 bp circular DNA	NC_023353.1 GI:575669471
Proteus anguinus mitochondrion, complete genome	16,584 bp circular DNA	NC_023342.1 GI:575669328
Necturus beyeri mitochondrion, complete genome	16,284 bp circular DNA	NC_023341.1 GI:575669314
Squalidus argentatus mitochondrion, complete genome	16,607 bp circular DNA	NC_023336.1 GI:575669286
Umbra pygmaea mitochondrion, complete genome	16,513 bp circular DNA	NC_022456.1 GI:546143720
Zebrias zebra mitochondrion, complete genome	16,758 bp circular DNA	NC_021377.1 GI:511347711
Garra orientalis mitochondrion, complete genome	17,288 bp circular DNA	NC_021935.1 GI:529217096
Epinephelus sexfasciatus mitochondrion, complete genome	16,786 bp circular DNA	NC_021765.1 GI:525341100
Anodontostoma chacunda mitochondrion, complete genome	16,772 bp circular DNA	NC_021446.1 GI:511348841
Ancherythroculter nigrocauda mitochondrion, complete genome	16,623 bp circular DNA	NC_021414.1 GI:511348187
Protobothrops mucrosquamatus mitochondrion, complete genome	17,234 bp circular DNA	NC_021412.1 GI:511348159
Paraplagusia japonica mitochondrion, complete genome	16,694 bp circular DNA	NC_021376.1 GI:511347697
Johnius grypotus mitochondrion, complete genome	18,523 bp circular DNA	NC_021130.1 GI:482651343
Liobagrus marginatoides mitochondrion, complete genome	16,498 bp circular DNA	NC_021122.1 GI:482651273
Hippocampus trimaculatus mitochondrion, complete genome	16,535 bp circular DNA	NC_021107.1 GI:482651073
Chaeturichthys stigmatias mitochondrion, complete genome	18,562 bp circular DNA	NC_020786.1 GI:475656092
Epinephelus areolatus mitochondrion complete genome	16,893 bp circular DNA	NC_020785.1 GI:475656078
Epinephelus latifasciatus mitochondrion, complete genome	16,389 bp circular DNA	NC_020784.1 GI:475656064
Chrysemys picta mitochondrion, complete genome	16,866 bp circular DNA	NC_002073.3 GI:5902189
Mystus rhegma mitochondrion, complete genome	16,525 bp circular DNA	NC_023223.1 GI:570700111
Mus musculus domesticus mitochondrion, complete genome	16,300 bp circular DNA	NC_006914.1 GI:62198713
Esox reichertii mitochondrion, complete genome	16,909 bp circular DNA	NC_023269.1 GI:570700747
Plesiomyzon baotingensis mitochondrion, complete genome	16,541 bp circular DNA	NC_023267.1 GI:570700715
Cetorhinus maximus mitochondrion, complete genome	16,670 bp circular DNA	NC_023266.1 GI:570700701
Sebastes koreanus mitochondrion, complete genome	16,499 bp circular DNA	NC_023265.1 GI:570700687
Uropsilus soricipes mitochondrion, complete genome	16,575 bp circular DNA	NC_023244.1 GI:570700279
Cyclocheilichthys enoplos mitochondrion, complete genome	16,579 bp circular DNA	NC_023231.1 GI:570700223
Cynoglossus puncticeps mitochondrion, complete genome	17,142 bp circular DNA	NC_023229.1 GI:570700195
Paraplagusia blochii mitochondrion, complete genome	16,611 bp circular DNA	NC_023228.1 GI:570700181
Paraplagusia bilineata mitochondrion, complete genome	16,985 bp circular DNA	NC_023227.1 GI:570700167
Cynoglossus bilineatus mitochondrion, complete genome	16,454 bp circular DNA	NC_023226.1 GI:570700153
Zebrias quagga mitochondrion, complete genome	17,045 bp circular DNA	NC_023225.1 GI:570700139
Cynoglossus sinicus mitochondrion, complete genome	16,478 bp circular DNA	NC_023224.1 GI:570700125
Hemibagrus spilopterus mitochondrion, complete genome	16,521 bp circular DNA	NC_023222.1 GI:570700097
Cyclemys tcheponensis mitochondrion, complete genome	16,593 bp circular DNA	NC_023221.1 GI:570700083
Saimiri oerstedii citrinellus mitochondrion, complete genome	16,472 bp circular DNA	NC_023211.1 GI:570700027
Pteropus alecto mitochondrion, complete genome	16,739 bp circular DNA	NC_023122.1 GI:568192518
Potamotrygon motoro mitochondrion, complete genome	17,448 bp circular DNA	NC_023116.1 GI:568192433
Mystacoleucus marginatus mitochondrion, complete genome	16,611 bp circular DNA	NC_023106.1 GI:568192419
Zacco platypus mitochondrion, complete genome	16,611 bp circular DNA	NC_023105.1 GI:568192405
Acanthorhodeus chankaensis mitochondrion, complete genome	16,774 bp circular DNA	NC_023101.1 GI:568192377
Petaurista hainana mitochondrion, complete genome	16,502 bp circular DNA	NC_023089.1 GI:568192296
Carcharhinus obscurus mitochondrion, complete genome	16,706 bp circular DNA	NC_020611.1 GI:470228039
Sarcocheilichthys nigripinnis mitochondrion, complete genome	16,680 bp circular DNA	NC_020608.1 GI:470227820
Ammodytes hexapterus mitochondrion, complete genome	16,527 bp circular DNA	NC_020461.1 GI:459626995
Acentrogobius chlorostigmatoides mitochondrion, complete genome	17,098 bp circular DNA	NC_020346.1 GI:452849601
Oxyurichthys formosanus mitochondrion, complete genome	16,584 bp circular DNA	NC_020345.1 GI:452849587
Pseudobagrus ussuriensis mitochondrion, complete genome	16,536 bp circular DNA	NC_020344.1 GI:452849573
Luciobarbus capito mitochondrion, complete genome	16,603 bp circular DNA	NC_020338.1 GI:452849419
Liobagrus kingi mitochondrion, complete genome	16,483 bp circular DNA	NC_020337.1 GI:452849405
Coilia mystus mitochondrion, complete genome	17,143 bp circular DNA	NC_019644.1 GI:426406562
Taeniura meyeni mitochondrion, complete genome	17,638 bp circular DNA	NC_019641.1 GI:426406520
Monotrete leiurus mitochondrion, complete genome	16,448 bp circular DNA	NC_022940.1 GI:560877878
Sarcocheilichthys lacustris mitochondrion, complete genome	16,683 bp circular DNA	NC_022934.1 GI:560877795
Caranx ignobilis mitochondrion, complete genome	16,588 bp circular DNA	NC_022932.1 GI:560877732
Gobiobotia intermedia mitochondrion, complete genome	16,608 bp circular DNA	NC_022931.1 GI:560877718
Hemiculter leucisculus mitochondrion, complete genome	16,617 bp circular DNA	NC_022929.1 GI:560877690
[truncated: 1,569 more rows]
